# Supplementary material for: (R*)-Methyl 2-(2,6-dimeth­oxy-3,5-di­nitro­benzamido)­propano­ate
Source: Acta Crystallogr Sect E Struct Rep Online. 2012 Jul 7;68(Pt 8):o2386. doi: 10.1107/S1600536812029935 (PMC3414311; doi:10.1107/S1600536812029935)
Supplement: Supplementary file 2 [file e-68-o2386-Isup2.hkl]

# 
# h,k,l, Fc-squared, Fo-squared, sigma(Fo-squared) and status flag 
# 
data_I
_shelx_title ' 120525b_0m in P2(1)2(1)2(1)' 
_shelx_refln_list_code          4 
_shelx_F_calc_maximum      158.86 
_exptl_crystal_F_000       744.00 
_reflns_d_resolution_high  0.7700 
 
loop_ 
 _symmetry_equiv_pos_as_xyz 
 'x, y, z' 
 'x+1/2, -y+1/2, -z' 
 '-x, y+1/2, -z+1/2' 
 '-x+1/2, -y, z+1/2' 
 
_cell_length_a     4.6933 
_cell_length_b    17.5008 
_cell_length_c    19.9168 
_cell_angle_alpha  90.000 
_cell_angle_beta   90.000 
_cell_angle_gamma  90.000 
 
_shelx_F_squared_multiplier     1.000 
 
loop_ 
 _refln_index_h 
 _refln_index_k 
 _refln_index_l 
 _refln_F_squared_calc 
 _refln_F_squared_meas 
 _refln_F_squared_sigma 
 _refln_observed_status 
   2   0   0      782.56     1062.07     32.57 o 
   4   0   0      672.27      635.07     22.49 o 
   1   1   0       15.89       13.40      1.53 o 
   2   1   0        1.38        4.79      1.10 o 
   3   1   0      459.71      471.07     11.70 o 
   4   1   0        0.87        0.00      1.81 o 
   5   1   0       45.19       43.55      3.84 o 
   6   1   0        0.20        2.07      3.62 o 
   0   2   0    19140.43    17418.27    530.90 o 
   1   2   0       15.58       17.80      0.94 o 
   2   2   0      592.57      628.80     14.25 o 
   3   2   0       25.87       25.13      1.78 o 
   4   2   0      406.99      390.53     10.87 o 
   5   2   0        0.83       -0.62      1.91 o 
   6   2   0       13.30       16.54      5.17 o 
   1   3   0     6218.45     5785.34     84.61 o 
   2   3   0       52.13       47.61      3.10 o 
   3   3   0       31.57       46.60      2.72 o 
   4   3   0      218.16      234.69      7.75 o 
   5   3   0        0.11       -2.33      2.33 o 
   6   3   0       10.81        3.62      4.14 o 
   0   4   0     3069.39     2961.07     86.07 o 
   1   4   0      433.84      387.76      6.33 o 
   2   4   0      214.89      199.86      6.38 o 
   3   4   0       11.98       11.86      1.73 o 
   4   4   0        2.81        3.49      1.83 o 
   5   4   0        0.74        4.07      2.28 o 
   6   4   0        0.15       -3.36      3.36 o 
   1   5   0     1311.24     1251.85     21.78 o 
   2   5   0       65.60       72.95      2.18 o 
   3   5   0       70.96       82.03      7.17 o 
   4   5   0       25.36       21.39      2.56 o 
   5   5   0       28.18       25.80      3.27 o 
   0   6   0    14904.80    15060.64    311.58 o 
   1   6   0     1564.37     1519.52     22.86 o 
   2   6   0      323.56      394.39     13.62 o 
   3   6   0      579.88      609.02     10.59 o 
   4   6   0       33.23       24.29      2.71 o 
   5   6   0       11.29       16.45      3.01 o 
   1   7   0      539.42      629.61     18.43 o 
   2   7   0      599.30      605.24     10.18 o 
   3   7   0      968.02      980.91     16.05 o 
   4   7   0        4.83        4.74      1.93 o 
   5   7   0       86.88       78.80      4.12 o 
   0   8   0     1584.63     1445.48     30.95 o 
   1   8   0     1084.65      977.07     18.80 o 
   2   8   0       51.54       72.89      5.17 o 
   3   8   0        2.43        1.98      1.48 o 
   4   8   0      172.79      172.07      4.22 o 
   5   8   0        0.15        2.29      2.29 o 
   1   9   0     1422.27     1434.13     21.92 o 
   2   9   0       66.91       91.00      7.46 o 
   3   9   0       99.15      114.27      3.43 o 
   4   9   0      127.67      132.51      4.22 o 
   5   9   0       67.55       56.95      4.82 o 
   0  10   0      278.04      274.26      7.13 o 
   1  10   0       43.60       35.92      3.84 o 
   2  10   0       96.54      106.56      3.71 o 
   3  10   0       20.11       25.87      2.29 o 
   4  10   0        5.62        4.91      1.79 o 
   5  10   0        0.07        1.98      3.36 o 
   1  11   0        2.20        9.10      1.47 o 
   2  11   0        4.72        2.61      1.76 o 
   3  11   0       33.51       39.98      2.78 o 
   4  11   0        0.11       -1.43      1.44 o 
   5  11   0       19.62       21.65      3.66 o 
   0  12   0       58.34       54.03      2.58 o 
   1  12   0        3.56        2.30      1.06 o 
   2  12   0        0.57        2.10      1.32 o 
   3  12   0       81.11       85.34      4.82 o 
   4  12   0       36.31       33.87      2.58 o 
   5  12   0        7.63        8.80      6.46 o 
   1  13   0       50.33       43.82      4.17 o 
   2  13   0       37.75       34.33      2.55 o 
   3  13   0       35.15       30.34      2.68 o 
   4  13   0       18.16       17.15      2.15 o 
   5  13   0        6.12        8.79      4.14 o 
   0  14   0      817.76      741.56     26.36 o 
   1  14   0      114.62       98.05      9.43 o 
   2  14   0       32.12       35.98      2.59 o 
   3  14   0        8.02        7.33      1.96 o 
   4  14   0       79.23       85.37      4.29 o 
   1  15   0      285.36      269.16     24.43 o 
   2  15   0       19.69       23.93      3.36 o 
   3  15   0       84.11       80.51      5.19 o 
   4  15   0        1.19        3.59      2.03 o 
   0  16   0      953.23      937.74     32.83 o 
   1  16   0       34.98       35.65      3.88 o 
   2  16   0        1.97        3.57      2.58 o 
   3  16   0        5.40        3.10      2.56 o 
   4  16   0       10.61       11.67      3.38 o 
   1  17   0        0.86       -1.29      2.19 o 
   2  17   0        0.29        0.40      2.17 o 
   3  17   0        9.56       10.60      3.11 o 
   4  17   0        0.42       -2.83      3.49 o 
   0  18   0       63.26       75.73      7.24 o 
   1  18   0        8.29       12.00      4.78 o 
   2  18   0        2.88        0.41      5.69 o 
   3  18   0        0.72        1.68      2.74 o 
   1  19   0       20.60       28.83      4.02 o 
   2  19   0        1.77        0.29      2.65 o 
   3  19   0        0.38        1.03      2.74 o 
   0  20   0        3.82        6.46      4.14 o 
   1  20   0        2.50        1.29      2.74 o 
   2  20   0        5.62        2.96      3.01 o 
   1  21   0        3.57        4.82      3.10 o 
   2  21   0        1.26       -2.28      3.09 o 
   0  22   0        9.52        8.79      5.17 o 
   1  22   0        2.69        0.00      4.26 o 
   1   0   1      175.07      178.76      4.39 o 
   2   0   1      211.29      223.44      6.03 o 
   3   0   1       29.83       26.47      2.10 o 
   4   0   1      127.35      118.60      5.02 o 
   5   0   1        0.89       -0.39      2.01 o 
   6   0   1        1.29       -1.03      3.62 o 
  -6   1   1       13.84       13.70      4.65 o 
  -5   1   1       16.97       12.35      2.72 o 
  -4   1   1      133.02      133.76      5.39 o 
  -3   1   1       30.03       32.52      1.94 o 
  -2   1   1      138.05      156.72      4.66 o 
  -1   1   1     8158.25     8007.02    135.14 o 
   1   1   1     8161.34     8057.10    166.41 o 
   2   1   1      137.71      159.74      6.46 o 
   3   1   1       30.11       42.91      3.62 o 
   4   1   1      133.08      131.79      5.39 o 
   5   1   1       17.05       16.36      2.92 o 
   6   1   1       13.78        9.31      4.39 o 
  -6   2   1        2.13       -3.62      3.62 o 
  -5   2   1        3.79        0.52      2.19 o 
  -4   2   1        3.59        1.25      3.23 o 
  -3   2   1      157.41      152.35      4.85 o 
  -2   2   1      631.22      714.80     15.63 o 
  -1   2   1      188.60      192.78      3.92 o 
   0   2   1     1140.48     1137.80     33.34 o 
   1   2   1      187.89      192.38      3.93 o 
   2   2   1      631.89      687.13     20.68 o 
   3   2   1      157.61      157.93      7.24 o 
   4   2   1        3.56        3.46      1.80 o 
   5   2   1        3.74        2.40      2.10 o 
   6   2   1        2.15        0.78      3.88 o 
  -6   3   1        8.76        2.58      3.62 o 
  -5   3   1       12.87        9.61      4.14 o 
  -4   3   1       77.73       68.74      4.78 o 
  -3   3   1       27.66       31.27      1.89 o 
  -2   3   1      725.90      833.03     15.02 o 
  -1   3   1      657.67      655.97     15.03 o 
   0   3   1       88.23       84.97      1.81 o 
   1   3   1      656.43      640.43     18.20 o 
   2   3   1      724.89      815.99     15.65 o 
   3   3   1       27.52       29.72      3.10 o 
   4   3   1       77.76       66.28      3.93 o 
   5   3   1       12.84        9.70      3.75 o 
   6   3   1        8.72        2.33      4.14 o 
  -5   4   1       26.20       22.15      3.09 o 
  -4   4   1       42.28       38.89      2.57 o 
  -3   4   1      346.43      357.85      7.76 o 
  -2   4   1      117.12      128.50      3.32 o 
  -1   4   1      795.70      875.08     15.07 o 
   0   4   1       85.12       78.88      1.64 o 
   1   4   1      796.79      871.28     13.41 o 
   2   4   1      117.20      125.82      3.43 o 
   3   4   1      346.24      358.24     13.18 o 
   4   4   1       42.21       37.88      3.11 o 
   5   4   1       26.10       28.33      3.38 o 
  -5   5   1       40.49       45.19      3.93 o 
  -4   5   1       33.94       32.71      2.48 o 
  -3   5   1      259.62      290.84      5.78 o 
  -2   5   1      192.65      201.67      5.19 o 
  -1   5   1      610.07      622.27     12.35 o 
   0   5   1      453.59      455.25      7.19 o 
   1   5   1      609.45      622.63     14.81 o 
   2   5   1      192.60      206.54      6.09 o 
   3   5   1      259.80      284.86      6.75 o 
   4   5   1       33.91       23.52      2.71 o 
   5   5   1       40.54       45.09      3.93 o 
  -5   6   1       10.72       12.83      2.54 o 
  -4   6   1       27.15       24.06      2.29 o 
  -3   6   1      202.79      216.45      5.37 o 
  -2   6   1      247.34      311.73      5.74 o 
  -1   6   1      106.06      112.39      2.52 o 
   0   6   1       30.12       49.66      2.50 o 
   1   6   1      106.08      109.34      2.41 o 
   2   6   1      247.09      313.18      5.81 o 
   3   6   1      202.73      214.02      4.80 o 
   4   6   1       27.16       30.50      3.88 o 
   5   6   1       10.71       15.32      2.97 o 
  -5   7   1      117.61      132.24      6.39 o 
  -4   7   1        1.04       -0.26      1.68 o 
  -3   7   1       24.31       24.95      1.71 o 
  -2   7   1      154.82      149.79      3.44 o 
  -1   7   1      849.24      948.02     24.81 o 
   0   7   1      269.91      279.08      4.81 o 
   1   7   1      850.73      944.48     25.74 o 
   2   7   1      155.11      148.21      3.48 o 
   3   7   1       24.29       26.79      1.81 o 
   4   7   1        1.05        0.40      2.46 o 
   5   7   1      117.77      114.43      7.35 o 
  -5   8   1       29.51       37.78      4.02 o 
  -4   8   1        3.78        5.49      1.38 o 
  -3   8   1       55.94       49.71      2.28 o 
  -2   8   1     2770.16     2877.51     43.22 o 
  -1   8   1     2270.46     2244.69     33.81 o 
   0   8   1       57.39       55.68      1.64 o 
   1   8   1     2270.03     2278.55     33.84 o 
   2   8   1     2769.22     2892.34     43.32 o 
   3   8   1       55.87       54.66      2.38 o 
   4   8   1        3.74        7.17      1.88 o 
   5   8   1       29.57       29.67      3.83 o 
  -5   9   1       69.37       72.07      6.72 o 
  -4   9   1       41.96       39.96      3.32 o 
  -3   9   1       22.22       25.17      1.81 o 
  -2   9   1      507.74      533.60      9.22 o 
  -1   9   1      225.24      243.26     12.83 o 
   0   9   1      122.07      139.47      2.96 o 
   1   9   1      225.05      245.29     20.11 o 
   2   9   1      507.58      530.30      9.25 o 
   3   9   1       22.12       23.42      2.27 o 
   4   9   1       41.85       38.90      2.89 o 
   5   9   1       69.48       68.21      5.11 o 
  -5  10   1       60.84       68.02      5.11 o 
  -4  10   1        9.76        9.98      2.80 o 
  -3  10   1       11.35       12.97      1.93 o 
  -2  10   1       64.14       69.36      2.95 o 
  -1  10   1       90.57       88.21      4.76 o 
   0  10   1       59.31       56.89      1.78 o 
   1  10   1       90.87       93.33      2.60 o 
   2  10   1       64.21       65.80      2.25 o 
   3  10   1       11.34       13.56      2.68 o 
   4  10   1        9.75        7.46      4.01 o 
   5  10   1       60.93       66.09      8.40 o 
  -5  11   1        0.37        1.02      2.53 o 
  -4  11   1        4.83        5.68      1.64 o 
  -3  11   1       59.59       66.09      3.32 o 
  -2  11   1        2.79        5.13      1.64 o 
  -1  11   1       53.40       47.93      2.31 o 
   0  11   1      153.70      135.99      3.06 o 
   1  11   1       53.42       54.86      1.91 o 
   2  11   1        2.80        3.90      1.33 o 
   3  11   1       59.58       66.07      4.24 o 
   4  11   1        4.84        4.74      2.54 o 
   5  11   1        0.37        1.92      2.42 o 
  -5  12   1       17.94       14.05      3.56 o 
  -4  12   1        7.39        6.45      1.75 o 
  -3  12   1       24.78       26.88      2.50 o 
  -2  12   1       38.42       37.96      2.55 o 
  -1  12   1       14.06       17.77      1.71 o 
   0  12   1        3.96        5.84      1.18 o 
   1  12   1       14.10       17.23      3.76 o 
   2  12   1       38.32       37.15      2.39 o 
   3  12   1       24.81       25.48      2.46 o 
   4  12   1        7.42        4.11      2.54 o 
   5  12   1       17.97       15.79      4.52 o 
  -4  13   1       15.61       18.37      2.27 o 
  -3  13   1       32.57       32.20      3.99 o 
  -2  13   1        2.52        4.85      3.28 o 
  -1  13   1       35.88       35.45      3.04 o 
   0  13   1       75.18       66.15      3.93 o 
   1  13   1       35.64       36.22      3.11 o 
   2  13   1        2.52        2.50      1.49 o 
   3  13   1       32.52       33.92      2.87 o 
   4  13   1       15.54       20.48      3.47 o 
  -4  14   1        7.85       10.96      1.99 o 
  -3  14   1        1.90       -0.44      1.67 o 
  -2  14   1       27.87       25.34      2.39 o 
  -1  14   1      148.71      135.22      7.37 o 
   0  14   1      156.68      206.48     11.24 o 
   1  14   1      148.61      135.62      7.50 o 
   2  14   1       27.91       27.42      3.29 o 
   3  14   1        1.91        2.77      1.78 o 
   4  14   1        7.85       14.52      3.75 o 
  -4  15   1        6.24        6.62      2.42 o 
  -3  15   1        0.35        6.11      1.96 o 
  -2  15   1       74.91       70.76      5.43 o 
  -1  15   1      236.08      225.26      8.22 o 
   0  15   1      106.49      115.15      5.76 o 
   1  15   1      236.15      237.94      9.82 o 
   2  15   1       74.86       69.46      4.66 o 
   3  15   1        0.34        3.51      2.46 o 
   4  15   1        6.25        7.59      2.91 o 
  -4  16   1        9.59       11.48      3.38 o 
  -3  16   1        1.04       -2.35      2.35 o 
  -2  16   1        4.97        4.65      2.38 o 
  -1  16   1        6.68        3.64      4.78 o 
   0  16   1      106.19      140.87      9.05 o 
   1  16   1        6.68        8.14      2.56 o 
   2  16   1        4.96        1.98      5.17 o 
   3  16   1        1.05       -1.81      2.46 o 
   4  16   1        9.61        6.91      3.19 o 
  -4  17   1       10.01        8.20      3.46 o 
  -3  17   1        3.54        5.08      2.72 o 
  -2  17   1        0.38       -1.04      2.28 o 
  -1  17   1       15.47       13.42      2.83 o 
   0  17   1       48.25       45.99      4.11 o 
   1  17   1       15.42       12.29      2.83 o 
   2  17   1        0.39       -2.01      2.01 o 
   3  17   1        3.53        3.57      4.26 o 
   4  17   1       10.02       13.77      7.75 o 
  -3  18   1        0.57       -0.57      2.72 o 
  -2  18   1        1.89        1.55      2.74 o 
  -1  18   1        1.40        0.13      2.38 o 
   0  18   1        3.11        3.49      2.56 o 
   1  18   1        1.40        3.14      2.84 o 
   2  18   1        1.89        0.60      2.71 o 
   3  18   1        0.58        3.56      2.83 o 
  -3  19   1        0.24       -3.88      3.88 o 
  -2  19   1        1.72        1.10      2.83 o 
  -1  19   1       21.47       22.57      3.66 o 
   0  19   1        1.15        6.31      2.83 o 
   1  19   1       21.44       25.08      3.84 o 
   2  19   1        1.72       -2.38      2.38 o 
   3  19   1        0.24        4.02      2.91 o 
  -2  20   1        0.87        3.62      2.92 o 
  -1  20   1        7.51       10.64      3.88 o 
   0  20   1        0.99        0.88      2.54 o 
   1  20   1        7.53        9.29      6.59 o 
   2  20   1        0.87       -0.40      2.67 o 
  -2  21   1        0.83       -0.27      2.91 o 
  -1  21   1        1.06        0.52      2.74 o 
   0  21   1        1.55       -1.05      2.83 o 
   1  21   1        1.07        1.61      3.01 o 
   2  21   1        0.83       -2.45      4.14 o 
  -1  22   1        2.58        6.04      3.56 o 
   0  22   1        5.26        7.33      3.38 o 
   1  22   1        2.57       -1.15      3.01 o 
   1   0   2    25235.31    25506.59    522.81 o 
   2   0   2      998.77      997.48     21.75 o 
   3   0   2       19.67       20.50      3.23 o 
   4   0   2      134.15      128.95      5.21 o 
   5   0   2      134.39      122.65      5.76 o 
   6   0   2        0.38        1.81      3.88 o 
  -6   1   2        0.42       -2.33      3.62 o 
  -5   1   2      131.64      140.96      6.21 o 
  -4   1   2       13.88       10.88      3.49 o 
  -3   1   2      856.20      828.47     15.62 o 
  -2   1   2      834.29      922.09     20.20 o 
  -1   1   2     8011.88     7620.03    157.18 o 
   0   1   2        1.45        1.81      0.52 o 
   1   1   2     8009.42     7643.24    157.90 o 
   2   1   2      834.28      911.78     20.10 o 
   3   1   2      856.92      830.21     22.10 o 
   4   1   2       13.90        8.78      2.10 o 
   5   1   2      131.75      136.93      6.12 o 
  -6   2   2        4.09       -3.36      3.36 o 
  -5   2   2      132.47      127.94      5.84 o 
  -4   2   2      183.41      194.76      5.52 o 
  -3   2   2      130.55      114.80      3.53 o 
  -2   2   2      225.72      230.37      6.30 o 
  -1   2   2     4344.59     4324.58     88.83 o 
   0   2   2      699.19      691.69     14.62 o 
   1   2   2     4347.37     4321.01     89.64 o 
   2   2   2      225.24      233.99      6.12 o 
   3   2   2      130.71      114.76      5.94 o 
   4   2   2      183.20      188.08     10.47 o 
   5   2   2      132.45      125.28     13.18 o 
  -6   3   2        7.95        8.53      4.14 o 
  -5   3   2       46.54       52.21      3.93 o 
  -4   3   2       75.85       81.53      3.48 o 
  -3   3   2       31.88       29.48      1.89 o 
  -2   3   2      964.22     1007.07     15.67 o 
  -1   3   2     1467.29     1320.46     22.73 o 
   0   3   2    12206.16    11558.07    196.71 o 
   1   3   2     1467.21     1316.21     22.73 o 
   2   3   2      964.34     1018.28     22.38 o 
   3   3   2       31.77       30.76      3.10 o 
   4   3   2       75.98       78.83      5.94 o 
   5   3   2       46.66       45.86      6.07 o 
   6   3   2        7.99        7.75      4.39 o 
  -5   4   2       76.47       68.48      4.52 o 
  -4   4   2       51.88       45.35      2.78 o 
  -3   4   2       89.98      100.96      3.30 o 
  -2   4   2      775.32      816.07     12.82 o 
  -1   4   2      210.52      206.76      5.73 o 
   0   4   2      438.09      435.20      6.90 o 
   1   4   2      210.59      197.36      4.96 o 
   2   4   2      775.27      790.62     18.27 o 
   3   4   2       90.09       93.31      5.69 o 
   4   4   2       51.76       54.54      4.91 o 
   5   4   2       76.47       73.39      9.56 o 
  -5   5   2      100.49      103.94      5.39 o 
  -4   5   2       77.45       74.58      3.32 o 
  -3   5   2      201.23      172.53      4.10 o 
  -2   5   2      315.63      341.26      5.49 o 
  -1   5   2       19.17       14.81      1.36 o 
   0   5   2     2261.80     2247.15     33.30 o 
   1   5   2       19.27       17.23      1.90 o 
   2   5   2      316.37      347.95      7.21 o 
   3   5   2      201.10      181.67      9.05 o 
   4   5   2       77.34       70.05      5.69 o 
   5   5   2      100.30      102.46      5.43 o 
  -5   6   2      125.24      123.90      4.86 o 
  -4   6   2       76.07       75.07      3.00 o 
  -3   6   2      160.12      159.66      3.51 o 
  -2   6   2      410.80      398.39      7.00 o 
  -1   6   2     2124.35     2049.81     30.49 o 
   0   6   2      541.95      524.81      8.32 o 
   1   6   2     2123.34     2036.21     26.87 o 
   2   6   2      411.05      397.41      7.10 o 
   3   6   2      160.16      157.64      5.94 o 
   4   6   2       75.98       80.90      5.94 o 
   5   6   2      125.39      118.49      5.94 o 
  -5   7   2       29.05       31.90      3.84 o 
  -4   7   2      101.12      101.55      3.55 o 
  -3   7   2      349.19      349.20      6.33 o 
  -2   7   2      352.81      362.89      9.03 o 
  -1   7   2      910.81      980.68     15.16 o 
   0   7   2      332.07      349.63      5.81 o 
   1   7   2      910.32      981.31     13.42 o 
   2   7   2      353.46      361.52      7.13 o 
   3   7   2      349.36      345.17      7.95 o 
   4   7   2      101.07      107.39      5.11 o 
   5   7   2       28.95       34.02      3.11 o 
  -5   8   2       90.08       88.95      5.69 o 
  -4   8   2       30.12       31.71      2.42 o 
  -3   8   2       89.52       99.22      2.78 o 
  -2   8   2      230.11      224.09      6.38 o 
  -1   8   2     1348.83     1394.84     43.50 o 
   0   8   2       86.77      100.97      3.69 o 
   1   8   2     1348.68     1381.27     34.36 o 
   2   8   2      230.47      216.68      8.95 o 
   3   8   2       89.53      100.94      7.77 o 
   4   8   2       30.19       32.83      2.77 o 
   5   8   2       90.01       83.01      4.23 o 
  -5   9   2       31.61       31.67      4.08 o 
  -4   9   2       22.83       23.93      2.76 o 
  -3   9   2      195.26      200.08      4.85 o 
  -2   9   2       35.77       36.80      2.09 o 
  -1   9   2      116.26      126.65      3.84 o 
   0   9   2      587.23      602.99      9.75 o 
   1   9   2      116.32      120.01      4.55 o 
   2   9   2       35.81       40.64      1.88 o 
   3   9   2      195.25      200.94      5.60 o 
   4   9   2       22.77       18.73      2.35 o 
   5   9   2       31.65       27.70      3.72 o 
  -5  10   2       22.04       15.77      4.52 o 
  -4  10   2       34.04       33.95      2.48 o 
  -3  10   2       42.36       48.75      2.65 o 
  -2  10   2        4.74        3.19      1.29 o 
  -1  10   2       64.90       69.71      6.66 o 
   0  10   2        1.15        7.74      0.76 o 
   1  10   2       64.99       63.69      2.65 o 
   2  10   2        4.74        4.38      0.97 o 
   3  10   2       42.42       43.36      3.40 o 
   4  10   2       34.08       36.16      3.84 o 
   5  10   2       21.98       21.59      3.53 o 
  -5  11   2        6.48        4.26      2.91 o 
  -4  11   2       41.11       40.84      2.67 o 
  -3  11   2       45.55       43.07      2.40 o 
  -2  11   2       15.30       16.73      1.81 o 
  -1  11   2      179.35      170.64      4.65 o 
   0  11   2      736.62      729.00     13.95 o 
   1  11   2      179.49      179.32      4.91 o 
   2  11   2       15.36       16.34      1.42 o 
   3  11   2       45.49       46.56      3.64 o 
   4  11   2       41.00       38.25      4.02 o 
   5  11   2        6.52        9.12      2.98 o 
  -5  12   2       13.27       11.67      3.19 o 
  -4  12   2       20.99       21.72      2.28 o 
  -3  12   2       39.16       42.39      2.41 o 
  -2  12   2       32.53       27.95      2.37 o 
  -1  12   2       49.35       43.10      2.35 o 
   0  12   2       96.91       94.55      4.15 o 
   1  12   2       49.44       45.09      2.80 o 
   2  12   2       32.49       26.53      2.21 o 
   3  12   2       39.09       42.94      3.83 o 
   4  12   2       21.02       24.62      5.17 o 
   5  12   2       13.32       21.60      6.46 o 
  -4  13   2        1.83        1.78      1.67 o 
  -3  13   2        0.78        2.91      1.74 o 
  -2  13   2      170.13      142.91      7.01 o 
  -1  13   2       23.70       25.17      2.01 o 
   0  13   2        8.26        4.97      1.31 o 
   1  13   2       23.67       22.87      2.83 o 
   2  13   2      170.09      144.53      5.86 o 
   3  13   2        0.78        4.10      2.17 o 
   4  13   2        1.82        1.94      2.38 o 
  -4  14   2       35.24       31.72      2.70 o 
  -3  14   2        5.94        4.29      1.93 o 
  -2  14   2       37.58       37.30      2.72 o 
  -1  14   2      355.83      320.90      7.72 o 
   0  14   2     1028.28      893.22     21.93 o 
   1  14   2      355.71      328.71     10.05 o 
   2  14   2       37.64       39.56      3.66 o 
   3  14   2        5.91        2.59      3.23 o 
   4  14   2       35.21       32.18      4.78 o 
  -4  15   2        1.55        0.82      2.09 o 
  -3  15   2       33.75       30.61      2.84 o 
  -2  15   2       81.83       74.70      4.48 o 
  -1  15   2        3.42       11.99      2.72 o 
   0  15   2      336.28      315.34     10.05 o 
   1  15   2        3.42       11.15      3.36 o 
   2  15   2       81.87       70.82      4.75 o 
   3  15   2       33.72       35.94      4.11 o 
   4  15   2        1.56        4.78      2.92 o 
  -4  16   2        3.62        0.10      2.91 o 
  -3  16   2        5.45        6.59      3.23 o 
  -2  16   2        2.65        4.11      2.28 o 
  -1  16   2      111.84      106.44      5.48 o 
   0  16   2      495.91      435.91     12.79 o 
   1  16   2      111.85      102.07     10.73 o 
   2  16   2        2.64       -2.95      5.56 o 
   3  16   2        5.49        7.10      4.39 o 
   4  16   2        3.61       -2.46      2.74 o 
  -3  17   2        3.23        3.20      4.91 o 
  -2  17   2        1.50        1.85      2.35 o 
  -1  17   2       13.21       18.68      3.19 o 
   0  17   2       28.17       38.12      3.93 o 
   1  17   2       13.20       16.00      3.01 o 
   2  17   2        1.49       -0.62      5.30 o 
   3  17   2        3.26        1.72      2.42 o 
  -3  18   2        4.62        0.65      2.74 o 
  -2  18   2        0.15        3.01      3.36 o 
  -1  18   2       12.10       12.52      2.91 o 
   0  18   2       14.53       18.43      3.19 o 
   1  18   2       12.12       16.57      3.27 o 
   2  18   2        0.15       -3.10      3.36 o 
   3  18   2        4.63        3.10      2.83 o 
  -3  19   2        0.67        2.12      3.01 o 
  -2  19   2        0.40        0.82      2.46 o 
  -1  19   2        1.89        2.52      2.65 o 
   0  19   2       12.23       12.79      3.29 o 
   1  19   2        1.89        6.24      2.91 o 
   2  19   2        0.39        1.55      3.62 o 
   3  19   2        0.65        0.56      2.83 o 
  -2  20   2        0.46        4.70      2.98 o 
  -1  20   2        5.85        5.30      2.92 o 
   0  20   2        6.74        5.04      2.92 o 
   1  20   2        5.85        3.62      2.92 o 
   2  20   2        0.46       -4.14      4.14 o 
  -2  21   2        1.99        4.06      3.38 o 
  -1  21   2        0.11       -3.75      3.75 o 
   0  21   2        3.98        7.45      3.09 o 
   1  21   2        0.11       -2.46      2.46 o 
   2  21   2        1.98       -1.77      2.91 o 
  -1  22   2        1.50        4.51      4.78 o 
   0  22   2        0.39        5.46      3.23 o 
   1  22   2        1.51        1.17      3.88 o 
   1   0   3     4381.78     4201.39     69.44 o 
   2   0   3        1.26        2.84      1.10 o 
   3   0   3        7.22        6.61      1.46 o 
   4   0   3      100.57       94.10      4.48 o 
   5   0   3        0.06        2.77      2.28 o 
   6   0   3        3.27        2.58      3.62 o 
  -6   1   3        7.13        8.27      4.39 o 
  -5   1   3       20.07       21.29      3.11 o 
  -4   1   3       97.12      104.59      9.95 o 
  -3   1   3      145.49      161.76      7.37 o 
  -2   1   3      707.39      705.76     16.08 o 
  -1   1   3     6250.21     6230.14    127.02 o 
   0   1   3      163.14      169.56      5.69 o 
   1   1   3     6248.82     6177.61    128.29 o 
   2   1   3      707.64      715.24     15.90 o 
   3   1   3      145.93      158.65      5.30 o 
   4   1   3       97.21       95.35      7.24 o 
   5   1   3       20.12       32.07      3.47 o 
  -6   2   3        2.97        4.65      3.62 o 
  -5   2   3        6.63        6.72      2.56 o 
  -4   2   3       38.25       38.53      2.63 o 
  -3   2   3      145.18      162.32      5.48 o 
  -2   2   3      150.25      158.54      4.84 o 
  -1   2   3      185.72      185.55      3.83 o 
   0   2   3     1071.83     1063.01     21.64 o 
   1   2   3      186.32      180.18      3.77 o 
   2   2   3      150.20      155.78      3.53 o 
   3   2   3      145.01      151.23      3.84 o 
   4   2   3       38.34       38.00      4.65 o 
   5   2   3        6.56        7.04      4.78 o 
  -6   3   3        5.72       -3.62      3.62 o 
  -5   3   3        8.60        8.66      2.56 o 
  -4   3   3      168.43      176.93      5.27 o 
  -3   3   3      179.08      181.40      8.64 o 
  -2   3   3      570.57      516.50      9.95 o 
  -1   3   3     3577.77     3463.93     73.01 o 
   0   3   3      237.16      200.68      3.44 o 
   1   3   3     3578.53     3535.94     59.38 o 
   2   3   3      571.04      521.94     12.42 o 
   3   3   3      179.51      193.86      8.53 o 
   4   3   3      168.49      170.85      8.79 o 
   5   3   3        8.60       11.16      2.83 o 
  -5   4   3       13.65       13.30      2.74 o 
  -4   4   3       23.23       25.13      2.18 o 
  -3   4   3      179.69      199.03      5.01 o 
  -2   4   3      102.47      145.02      2.88 o 
  -1   4   3     2276.94     2276.49     48.61 o 
   0   4   3       38.30       40.11      1.15 o 
   1   4   3     2276.39     2327.72     30.27 o 
   2   4   3      102.67      152.30      7.02 o 
   3   4   3      179.50      190.49      8.53 o 
   4   4   3       23.08       28.43      3.88 o 
   5   4   3       13.57       14.00      2.74 o 
  -5   5   3       27.19       23.15      3.19 o 
  -4   5   3       34.16       29.38      2.33 o 
  -3   5   3       48.87       48.71      1.89 o 
  -2   5   3      145.89      184.80      3.41 o 
  -1   5   3     2235.87     2226.95     38.24 o 
   0   5   3      962.68      901.60     15.81 o 
   1   5   3     2235.26     2245.28     32.84 o 
   2   5   3      145.50      186.85      5.66 o 
   3   5   3       48.98       48.30      3.09 o 
   4   5   3       34.41       30.76      4.14 o 
   5   5   3       27.18       22.85      3.29 o 
  -5   6   3       23.42       27.11      3.66 o 
  -4   6   3       42.72       42.07      2.39 o 
  -3   6   3      204.93      216.47      4.26 o 
  -2   6   3      288.05      307.32      5.05 o 
  -1   6   3      207.64      232.65      6.07 o 
   0   6   3     1896.38     1912.47     28.52 o 
   1   6   3      208.00      237.99      7.65 o 
   2   6   3      288.23      299.86      6.66 o 
   3   6   3      204.54      217.21      7.02 o 
   4   6   3       42.74       40.58      4.65 o 
   5   6   3       23.33       24.54      3.29 o 
  -5   7   3       40.98       42.24      3.47 o 
  -4   7   3      101.93       97.74      3.48 o 
  -3   7   3       66.66       67.46      2.22 o 
  -2   7   3      296.78      293.62      4.91 o 
  -1   7   3      419.18      369.09     14.89 o 
   0   7   3      131.83      148.29      3.43 o 
   1   7   3      420.52      366.50     17.72 o 
   2   7   3      297.06      291.50      6.56 o 
   3   7   3       66.80       71.46      3.13 o 
   4   7   3      102.10      101.84      7.75 o 
   5   7   3       40.89       44.09      4.36 o 
  -5   8   3       18.03       21.44      2.93 o 
  -4   8   3       59.51       64.04      4.58 o 
  -3   8   3       61.98       61.07      2.20 o 
  -2   8   3      237.56      249.54      4.94 o 
  -1   8   3     1015.22     1017.37     15.82 o 
   0   8   3     1179.93     1065.99     16.42 o 
   1   8   3     1015.10     1012.71     17.16 o 
   2   8   3      238.06      252.61      6.00 o 
   3   8   3       61.97       60.71      3.07 o 
   4   8   3       59.46       56.00      3.68 o 
   5   8   3       18.07       18.89      2.81 o 
  -5   9   3       26.94       19.53      3.38 o 
  -4   9   3       29.46       30.11      3.25 o 
  -3   9   3       14.65       15.45      1.70 o 
  -2   9   3        7.62        9.50      1.84 o 
  -1   9   3       31.32       29.64      2.34 o 
   0   9   3       95.92      111.67      2.50 o 
   1   9   3       31.11       27.20      1.56 o 
   2   9   3        7.59       11.16      1.36 o 
   3   9   3       14.63       14.40      1.93 o 
   4   9   3       29.46       27.33      4.34 o 
   5   9   3       26.99       20.07      3.42 o 
  -5  10   3       14.66       14.54      2.72 o 
  -4  10   3       35.45       43.76      4.36 o 
  -3  10   3      140.64      145.92      4.03 o 
  -2  10   3       12.44       11.85      1.63 o 
  -1  10   3      531.91      443.14      9.20 o 
   0  10   3       48.21       53.20      2.31 o 
   1  10   3      531.72      446.87      7.73 o 
   2  10   3       12.45       12.41      2.07 o 
   3  10   3      140.82      137.21      4.65 o 
   4  10   3       35.53       28.93      3.74 o 
   5  10   3       14.71       16.56      3.62 o 
  -5  11   3        0.51        4.08      2.23 o 
  -4  11   3        0.06       -1.24      1.33 o 
  -3  11   3       20.27       18.56      1.86 o 
  -2  11   3       53.55       45.81      3.43 o 
  -1  11   3      204.39      211.06      9.65 o 
   0  11   3      214.80      209.01      5.19 o 
   1  11   3      204.42      217.35      4.74 o 
   2  11   3       53.51       54.10      2.64 o 
   3  11   3       20.25       21.98      3.36 o 
   4  11   3        0.05       -1.10      2.17 o 
   5  11   3        0.51       -0.34      2.42 o 
  -5  12   3        1.08        2.74      2.21 o 
  -4  12   3       52.04       44.51      3.06 o 
  -3  12   3       25.17       27.47      2.15 o 
  -2  12   3       45.40       45.29      2.51 o 
  -1  12   3       93.76       98.18      3.41 o 
   0  12   3       19.39       24.01      1.94 o 
   1  12   3       93.71       92.44      3.23 o 
   2  12   3       45.30       38.92      3.29 o 
   3  12   3       25.25       25.62      3.19 o 
   4  12   3       52.15       53.40      4.48 o 
   5  12   3        1.10       -0.85      2.48 o 
  -4  13   3        8.98        7.37      1.86 o 
  -3  13   3       65.16       57.87      3.37 o 
  -2  13   3        5.61        4.38      1.63 o 
  -1  13   3      123.21      123.23      4.10 o 
   0  13   3        5.57        6.54      1.40 o 
   1  13   3      123.05      115.58      6.33 o 
   2  13   3        5.60        4.97      2.10 o 
   3  13   3       65.10       56.34      4.29 o 
   4  13   3        8.95        4.99      2.83 o 
  -4  14   3        7.49        5.89      1.87 o 
  -3  14   3       33.54       31.20      3.27 o 
  -2  14   3        2.77        5.72      1.74 o 
   0  14   3       34.37       26.60      3.19 o 
   1  14   3        1.33       29.95      3.19 o 
   2  14   3        2.77       10.88      2.56 o 
   3  14   3       33.59       29.98      3.74 o 
   4  14   3        7.47        4.37      4.01 o 
  -4  15   3        0.20        0.23      2.08 o 
  -3  15   3       29.02       28.63      2.85 o 
  -2  15   3      103.26       97.19      8.47 o 
  -1  15   3      308.84      301.89     25.46 o 
   0  15   3       24.73       30.15      3.47 o 
   1  15   3      308.92      294.18     10.21 o 
   2  15   3      103.31      100.35      5.56 o 
   3  15   3       28.91       31.72      6.20 o 
   4  15   3        0.20       -0.74      2.46 o 
  -4  16   3       12.53       11.70      2.72 o 
  -3  16   3        0.60        1.94      2.56 o 
  -2  16   3       13.19       12.10      2.83 o 
  -1  16   3       12.50       11.26      2.74 o 
   0  16   3       17.30       23.17      3.29 o 
   1  16   3       12.47       18.35      3.01 o 
   2  16   3       13.17       10.74      2.74 o 
   3  16   3        0.60        1.52      2.42 o 
   4  16   3       12.54       11.16      3.46 o 
  -3  17   3        1.09        1.08      2.65 o 
  -2  17   3        0.79        0.64      2.35 o 
  -1  17   3       13.60        9.54      2.83 o 
   0  17   3        0.32        1.42      2.19 o 
   1  17   3       13.59       17.43      3.19 o 
   2  17   3        0.79       -2.64      5.30 o 
   3  17   3        1.10       -1.54      2.28 o 
  -3  18   3        6.92        7.50      3.11 o 
  -2  18   3        1.62       -1.16      3.75 o 
  -1  18   3        3.33        2.14      2.46 o 
   0  18   3        0.57        5.24      2.84 o 
   1  18   3        3.31        4.01      2.56 o 
   2  18   3        1.61        0.05      6.98 o 
   3  18   3        6.93        1.10      4.39 o 
  -3  19   3        0.24       -2.40      4.39 o 
  -2  19   3        3.94        6.00      2.83 o 
  -1  19   3       13.38       16.35      3.29 o 
   0  19   3       16.98       13.31      3.19 o 
   1  19   3       13.34       17.57      3.38 o 
   2  19   3        3.96       -2.65      2.65 o 
   3  19   3        0.24       -1.70      4.39 o 
  -2  20   3        1.96        0.34      4.52 o 
  -1  20   3        2.31        3.41      3.49 o 
   0  20   3        0.43        1.81      2.56 o 
   1  20   3        2.32        1.70      2.83 o 
   2  20   3        1.94        2.50      3.23 o 
  -2  21   3        0.66        6.77      3.38 o 
  -1  21   3        1.37        0.00      2.92 o 
   0  21   3        0.18       -1.52      2.72 o 
   1  21   3        1.38       -0.90      2.92 o 
   2  21   3        0.66        1.94      3.11 o 
  -1  22   3        8.41        7.44      3.27 o 
   0  22   3       11.31       12.15      3.64 o 
   1  22   3        8.42       10.99      3.66 o 
   0   0   4      268.24      290.82      6.49 o 
   1   0   4      608.44      641.02     11.33 o 
   2   0   4      249.66      246.98      6.67 o 
   3   0   4        3.84        0.58      1.18 o 
   4   0   4       64.46       61.59      3.84 o 
   5   0   4       50.60       45.40      3.83 o 
   6   0   4        4.08       -0.52      3.10 o 
  -6   1   4       11.83       12.41      4.14 o 
  -5   1   4      120.83      130.93      6.02 o 
  -4   1   4       20.14       17.42      2.08 o 
  -3   1   4      129.80      132.09      4.75 o 
  -2   1   4     3638.23     3732.40     98.48 o 
  -1   1   4     5214.12     5131.45     85.44 o 
   0   1   4     1825.71     1665.39     27.44 o 
   1   1   4     5216.25     5239.73     86.00 o 
   2   1   4     3638.33     3742.91     62.12 o 
   3   1   4      129.68      125.79      3.58 o 
   4   1   4       20.13       23.94      5.04 o 
   5   1   4      120.84      128.49      5.94 o 
  -5   2   4       52.76       47.58      3.90 o 
  -4   2   4       74.04       70.01      5.00 o 
  -3   2   4      262.58      242.58      7.13 o 
  -2   2   4      513.01      508.93     17.06 o 
  -1   2   4     2279.48     2286.21     34.02 o 
   0   2   4     1703.97     1797.72     25.76 o 
   1   2   4     2276.07     2314.81     33.47 o 
   2   2   4      514.09      516.38     11.44 o 
   3   2   4      263.16      233.89      5.25 o 
   4   2   4       73.95       71.60      5.94 o 
   5   2   4       52.55       50.12      4.26 o 
  -5   3   4       95.37       93.28      5.11 o 
  -4   3   4       71.88       76.99      3.37 o 
  -3   3   4      231.58      233.82      9.56 o 
  -2   3   4      165.07      160.33      5.02 o 
  -1   3   4     3170.22     3180.90     67.35 o 
   0   3   4        2.72        2.89      0.47 o 
   1   3   4     3170.81     3224.77     41.26 o 
   2   3   4      164.74      164.85      3.76 o 
   3   3   4      231.61      237.02      6.95 o 
   4   3   4       72.00       69.01      5.69 o 
   5   3   4       95.27      103.64      5.43 o 
  -5   4   4       42.48       40.58      3.41 o 
  -4   4   4       80.58       78.84      3.47 o 
  -3   4   4      241.18      212.16      5.31 o 
  -2   4   4      111.03      113.53      3.22 o 
  -1   4   4      152.60      160.46      8.60 o 
   0   4   4      182.23      178.97      3.09 o 
   1   4   4      152.32      157.37      4.96 o 
   2   4   4      111.11      109.26      3.11 o 
   3   4   4      241.19      216.86      9.31 o 
   4   4   4       80.58       85.30      6.20 o 
   5   4   4       42.54       38.04      3.74 o 
  -5   5   4       54.63       62.91      3.69 o 
  -4   5   4      286.19      279.31      7.10 o 
  -3   5   4       81.82       87.08      2.42 o 
  -2   5   4      465.94      469.78      8.10 o 
  -1   5   4      152.93      104.38     10.23 o 
   0   5   4      786.66      796.92     14.06 o 
   1   5   4      153.02      116.33      5.71 o 
   2   5   4      466.54      480.91      9.38 o 
   3   5   4       81.81       80.91      5.56 o 
   4   5   4      286.53      272.95     12.41 o 
   5   5   4       54.47       58.08      4.39 o 
  -5   6   4      113.31      109.23      4.77 o 
  -4   6   4      226.74      233.73      5.57 o 
  -3   6   4       70.68       74.77      2.32 o 
  -2   6   4        0.52        1.08      0.74 o 
  -1   6   4      109.51      103.29      2.23 o 
   0   6   4     5748.03     5964.45    100.72 o 
   1   6   4      109.84      106.26      2.62 o 
   2   6   4        0.51        1.47      0.75 o 
   3   6   4       70.66       71.66      4.26 o 
   4   6   4      226.31      256.41     11.63 o 
   5   6   4      113.49      101.58      8.01 o 
  -5   7   4       11.39       13.34      2.53 o 
  -4   7   4       66.97       69.27      2.95 o 
  -3   7   4       52.67       53.04      2.22 o 
  -2   7   4      575.99      606.85      8.93 o 
  -1   7   4      798.40      759.83     21.94 o 
   0   7   4     2348.03     2527.76     37.60 o 
   1   7   4      799.31      773.91     14.36 o 
   2   7   4      575.03      594.59     11.88 o 
   3   7   4       52.69       50.24      3.81 o 
   4   7   4       67.04       69.53      4.48 o 
   5   7   4       11.37       10.09      3.16 o 
  -5   8   4       50.49       56.14      3.87 o 
  -4   8   4      212.81      225.47      7.63 o 
  -3   8   4       17.36       16.92      1.64 o 
  -2   8   4       94.62      104.57      2.65 o 
  -1   8   4      388.17      377.36      6.67 o 
   0   8   4     2155.61     1852.71     32.48 o 
   1   8   4      387.63      389.80      6.65 o 
   2   8   4       94.76      101.11      3.41 o 
   3   8   4       17.23       18.22      2.16 o 
   4   8   4      212.71      220.91      8.57 o 
   5   8   4       50.40       50.72      4.66 o 
  -5   9   4       10.99       11.28      2.48 o 
  -4   9   4       30.57       30.82      2.45 o 
  -3   9   4        7.15        4.13      1.28 o 
  -2   9   4      141.45      147.45      4.27 o 
  -1   9   4       75.24       92.55      5.00 o 
   0   9   4       34.10       41.33      1.97 o 
   1   9   4       75.29       89.95      3.43 o 
   2   9   4      141.30      140.42      4.10 o 
   3   9   4        7.16        4.48      1.56 o 
   4   9   4       30.55       32.70      2.92 o 
   5   9   4       11.05       11.89      4.65 o 
  -5  10   4       18.27       17.63      2.93 o 
  -4  10   4        9.20        7.18      1.82 o 
  -3  10   4       51.03       52.24      2.49 o 
  -2  10   4      324.31      283.98      5.80 o 
  -1  10   4       21.75       21.09      1.30 o 
   0  10   4      226.54      272.59     10.58 o 
   1  10   4       21.80       22.47      1.83 o 
   2  10   4      324.44      287.73     11.14 o 
   3  10   4       50.92       47.43      3.32 o 
   4  10   4        9.19       13.59      2.38 o 
   5  10   4       18.19       22.75      5.43 o 
  -5  11   4        2.10       -0.47      2.13 o 
  -4  11   4        0.56        0.28      1.50 o 
  -3  11   4        0.56        0.06      1.22 o 
  -2  11   4      131.48      123.96      3.51 o 
  -1  11   4      121.25      100.46      7.21 o 
   0  11   4       17.99       20.30      1.71 o 
   1  11   4      121.34      106.37      4.55 o 
   2  11   4      131.60      121.23      3.95 o 
   3  11   4        0.57        0.02      1.48 o 
   4  11   4        0.55        1.57      4.14 o 
   5  11   4        2.12        2.58      4.14 o 
  -5  12   4        5.49        3.84      2.31 o 
  -4  12   4        9.46       11.74      1.96 o 
  -3  12   4       36.79       39.07      2.87 o 
  -2  12   4       24.07       25.63      1.90 o 
  -1  12   4        2.06        1.90      1.18 o 
   0  12   4        0.00        6.45      1.29 o 
   1  12   4        2.06        1.17      0.94 o 
   2  12   4       24.00       27.21      2.13 o 
   3  12   4       36.76       35.29      3.56 o 
   4  12   4        9.49       12.12      5.82 o 
   5  12   4        5.50        6.72      4.14 o 
  -4  13   4        0.98       -0.13      1.53 o 
  -3  13   4        2.07        1.39      1.75 o 
  -2  13   4       38.29       37.11      2.62 o 
  -1  13   4       64.31       80.57      5.38 o 
   0  13   4        0.03        0.97      1.63 o 
   1  13   4       64.22       81.53      4.48 o 
   2  13   4       38.30       31.65      3.38 o 
   3  13   4        2.08        3.33      2.28 o 
   4  13   4        0.98        1.55      3.88 o 
  -4  14   4        0.49        1.75      1.97 o 
  -3  14   4       10.13       12.18      2.32 o 
  -2  14   4      206.83      192.70      8.38 o 
  -1  14   4      511.62      476.96     10.37 o 
   0  14   4       68.20       45.78      3.66 o 
   1  14   4      511.69      457.61     13.07 o 
   2  14   4      206.74      179.53      7.13 o 
   3  14   4       10.07        9.00      3.75 o 
   4  14   4        0.49       -0.96      2.58 o 
  -4  15   4        2.28        2.43      2.09 o 
  -3  15   4        8.52        7.69      2.18 o 
  -2  15   4       75.60       87.98      4.10 o 
  -1  15   4       48.95       49.11      5.43 o 
   0  15   4       24.29       33.46      3.56 o 
   1  15   4       48.91       67.12     11.11 o 
   2  15   4       75.68       66.54      4.57 o 
   3  15   4        8.54       12.12      3.01 o 
   4  15   4        2.28        6.52      3.01 o 
  -4  16   4        0.54        0.90      2.24 o 
  -3  16   4        6.57        6.03      2.15 o 
  -2  16   4       23.60       26.18      8.01 o 
  -1  16   4       83.29       75.49      4.66 o 
   0  16   4       10.87       12.04      2.72 o 
   1  16   4       83.29       77.70      4.84 o 
   2  16   4       23.65       23.41      3.38 o 
   3  16   4        6.60        4.52      2.56 o 
   4  16   4        0.54        1.42      4.14 o 
  -3  17   4        1.68       -0.52      2.56 o 
  -2  17   4        2.65        1.16      2.56 o 
  -1  17   4        5.20        2.84      2.38 o 
   0  17   4       10.22       13.57      2.92 o 
   1  17   4        5.21        5.69      2.74 o 
   2  17   4        2.65       -2.10      2.10 o 
   3  17   4        1.68        0.47      2.72 o 
  -3  18   4        2.34        3.77      2.72 o 
  -2  18   4        1.45        2.02      2.65 o 
  -1  18   4        1.02        4.14      2.56 o 
   0  18   4       11.50       16.46      3.11 o 
   1  18   4        1.03        2.01      2.46 o 
   2  18   4        1.47       -2.39      5.82 o 
   3  18   4        2.34        2.22      2.83 o 
  -3  19   4        1.66        0.33      2.98 o 
  -2  19   4        1.67        2.71      4.01 o 
  -1  19   4        9.24       13.57      3.29 o 
   0  19   4        2.84        1.29      2.56 o 
   1  19   4        9.23       17.00      3.38 o 
   2  19   4        1.66       -4.52      4.52 o 
   3  19   4        1.65        2.84      3.11 o 
  -2  20   4        0.69        0.12      2.61 o 
  -1  20   4        4.00        0.14      2.72 o 
   0  20   4       11.88       18.73      3.56 o 
   1  20   4        4.01       -0.40      2.65 o 
   2  20   4        0.69       -4.54      4.65 o 
  -2  21   4        0.69        5.56      3.27 o 
  -1  21   4        8.53       10.42      3.27 o 
   0  21   4        2.28        2.76      2.91 o 
   1  21   4        8.51       10.12      3.88 o 
   2  21   4        0.68       -1.30      3.19 o 
  -1  22   4        1.00       -1.32      2.91 o 
   0  22   4        5.98        8.87      3.75 o 
   1  22   4        1.00        9.43      3.66 o 
   1   0   5     2142.55     2379.20     39.76 o 
   2   0   5     1009.47     1091.46     19.07 o 
   3   0   5        0.12        2.82      0.99 o 
   4   0   5      108.23      101.06      4.84 o 
   5   0   5       39.32       31.89      3.46 o 
  -5   1   5       19.78       18.50      2.91 o 
  -4   1   5        9.90        9.32      2.19 o 
  -3   1   5     1413.97     1461.51     38.38 o 
  -2   1   5     1036.87     1085.89     19.02 o 
  -1   1   5     6134.43     6276.69    104.18 o 
   0   1   5      197.11      190.26      3.78 o 
   1   1   5     6133.90     6370.29    104.79 o 
   2   1   5     1036.65     1081.22     18.92 o 
   3   1   5     1413.78     1476.16     25.67 o 
   4   1   5        9.91        9.23      2.17 o 
   5   1   5       19.81       21.50      3.01 o 
  -5   2   5       59.64       60.25      3.67 o 
  -4   2   5      127.42      120.54      4.22 o 
  -3   2   5       99.64      112.41      4.48 o 
  -2   2   5      188.50      170.32      5.21 o 
  -1   2   5     1442.18     1417.63     20.86 o 
   0   2   5      517.66      517.88      9.15 o 
   1   2   5     1443.18     1393.41     23.89 o 
   2   2   5      188.12      169.13      4.84 o 
   3   2   5       99.26      107.97      3.23 o 
   4   2   5      127.55      118.22      5.21 o 
   5   2   5       59.71       67.90      4.56 o 
  -5   3   5       20.83       16.23      2.45 o 
  -4   3   5       77.18       73.27      3.37 o 
  -3   3   5       43.10       45.19      2.83 o 
  -2   3   5       41.82       47.03      2.31 o 
  -1   3   5     2323.14     2590.81     54.92 o 
   0   3   5       22.86       27.03      1.02 o 
   1   3   5     2323.96     2616.86     39.06 o 
   2   3   5       41.37       49.42      1.88 o 
   3   3   5       42.94       40.34      2.74 o 
   4   3   5       77.24       68.50      5.69 o 
   5   3   5       20.93       19.41      3.01 o 
  -5   4   5       15.51       12.21      2.39 o 
  -4   4   5       59.37       74.38      3.70 o 
  -3   4   5       47.41       51.44      3.11 o 
  -2   4   5       10.36        9.80      1.19 o 
  -1   4   5      341.36      327.74      6.56 o 
   0   4   5      165.11      154.51      2.53 o 
   1   4   5      341.16      336.14      4.50 o 
   2   4   5       10.26        9.76      0.85 o 
   3   4   5       47.36       38.00      3.88 o 
   4   4   5       59.20       68.75      6.20 o 
   5   4   5       15.52       15.25      4.14 o 
  -5   5   5        4.72        5.74      1.75 o 
  -4   5   5       28.76       35.79      2.25 o 
  -3   5   5       42.37       36.47      1.87 o 
  -2   5   5      307.19      299.66      6.56 o 
  -1   5   5      549.06      562.18      8.98 o 
   0   5   5       28.31       25.84      0.91 o 
   1   5   5      549.19      555.45      7.91 o 
   2   5   5      306.89      307.76      5.42 o 
   3   5   5       42.15       37.59      7.11 o 
   4   5   5       28.86       33.86      4.65 o 
   5   5   5        4.78        3.88      3.62 o 
  -5   6   5       25.41       20.94      2.78 o 
  -4   6   5      199.65      171.99      4.60 o 
  -3   6   5      241.14      236.00      4.50 o 
  -2   6   5      534.00      602.36      9.94 o 
  -1   6   5      178.03      195.94      3.80 o 
   0   6   5      254.19      294.65      5.01 o 
   1   6   5      178.58      195.03      3.29 o 
   2   6   5      533.75      605.17      8.77 o 
   3   6   5      241.43      224.06      7.40 o 
   4   6   5      199.24      167.23      9.56 o 
   5   6   5       25.34       25.85      4.91 o 
  -5   7   5        1.72        2.01      2.63 o 
  -4   7   5       41.53       43.26      4.12 o 
  -3   7   5       27.80       22.53      1.48 o 
  -2   7   5       71.05       91.85      2.46 o 
  -1   7   5     1542.22     1523.38     22.73 o 
   0   7   5      163.76      157.92      8.29 o 
   1   7   5     1540.82     1505.28     22.77 o 
   2   7   5       71.08       92.73      3.25 o 
   3   7   5       27.96       23.33      2.19 o 
   4   7   5       41.41       40.19      3.74 o 
   5   7   5        1.71        1.37      2.58 o 
  -5   8   5        0.10       -0.37      1.99 o 
  -4   8   5      268.59      273.26      7.46 o 
  -3   8   5       64.60       67.32      2.70 o 
  -2   8   5       19.20       22.02      1.50 o 
  -1   8   5      152.27      203.64      4.65 o 
   0   8   5      436.87      369.25      7.61 o 
   1   8   5      152.34      206.77      4.08 o 
   2   8   5       19.21       21.30      1.74 o 
   3   8   5       64.79       63.63      3.17 o 
   4   8   5      268.66      271.70      9.43 o 
   5   8   5        0.09       -2.28      2.28 o 
  -5   9   5        6.29        6.37      2.23 o 
  -4   9   5        9.60       16.08      2.09 o 
  -3   9   5       12.62       15.13      1.98 o 
  -2   9   5       49.56       48.93      3.31 o 
  -1   9   5      121.55      131.06      7.37 o 
   0   9   5        9.66       12.89      1.33 o 
   1   9   5      121.63      132.98      3.11 o 
   2   9   5       49.63       50.41      2.51 o 
   3   9   5       12.71       14.24      1.97 o 
   4   9   5        9.61       14.72      2.42 o 
   5   9   5        6.32        9.97      2.91 o 
  -5  10   5        1.49       -1.10      2.05 o 
  -4  10   5       50.14       52.46      2.91 o 
  -3  10   5       80.50       87.13      3.29 o 
  -2  10   5       59.97       60.42      2.48 o 
  -1  10   5       60.10       54.28      1.99 o 
   0  10   5       16.99       15.43      1.52 o 
   1  10   5       59.94       59.65      2.06 o 
   2  10   5       59.91       61.22      2.77 o 
   3  10   5       80.68       77.34      5.13 o 
   4  10   5       50.27       46.88      3.32 o 
   5  10   5        1.48        9.82      4.14 o 
  -5  11   5        4.88        2.04      2.38 o 
  -4  11   5        6.37        7.17      1.77 o 
  -3  11   5        8.78        8.54      1.58 o 
  -2  11   5      176.09      165.32      6.87 o 
  -1  11   5      258.61      307.31      8.35 o 
   0  11   5      138.18      147.22      4.20 o 
   1  11   5      258.56      303.77      5.86 o 
   2  11   5      176.04      174.64      9.83 o 
   3  11   5        8.81        7.76      1.78 o 
   4  11   5        6.37        6.89      2.65 o 
   5  11   5        4.86       11.11      4.91 o 
  -5  12   5        8.34        9.69      3.29 o 
  -4  12   5        1.14        0.86      1.79 o 
  -3  12   5       13.39       13.40      2.16 o 
  -2  12   5       97.88      100.02      3.87 o 
  -1  12   5        3.63        1.45      1.43 o 
   0  12   5        0.08       -0.62      1.06 o 
   1  12   5        3.63        2.34      1.04 o 
   2  12   5       97.75       95.95      3.61 o 
   3  12   5       13.37       17.55      3.01 o 
   4  12   5        1.13        4.52      2.56 o 
   5  12   5        8.36       11.89      4.91 o 
  -4  13   5       16.63       18.27      2.28 o 
  -3  13   5       43.36       46.28      3.29 o 
  -2  13   5       42.26       47.65      2.87 o 
  -1  13   5      245.29      248.46      6.40 o 
   0  13   5        1.64        8.99      1.56 o 
   1  13   5      245.47      256.88      5.40 o 
   2  13   5       42.28       48.48      6.59 o 
   3  13   5       43.40       41.62      4.02 o 
   4  13   5       16.60       19.02      5.04 o 
  -4  14   5       12.30       10.15      2.91 o 
  -3  14   5       53.73       54.61      3.52 o 
  -2  14   5       13.50       27.03      5.08 o 
  -1  14   5        4.09        7.70      1.90 o 
   0  14   5        0.03        2.90      1.59 o 
   1  14   5        4.11       12.92      5.04 o 
   2  14   5       13.50       32.31      3.47 o 
   3  14   5       53.75       49.70      4.78 o 
   4  14   5       12.30       12.27      4.52 o 
  -4  15   5        1.70       -0.42      2.18 o 
  -3  15   5       67.23       60.02      3.67 o 
  -2  15   5      109.95      127.96      6.39 o 
  -1  15   5      140.79      142.04      5.63 o 
   0  15   5       52.15       51.14      4.91 o 
   1  15   5      140.78      146.92      6.49 o 
   2  15   5      110.12      126.58      6.21 o 
   3  15   5       67.18       66.96      7.24 o 
   4  15   5        1.69        1.33      2.79 o 
  -4  16   5        6.28        9.10      2.67 o 
  -3  16   5        0.09        2.68      1.99 o 
  -2  16   5       26.17       29.32      3.53 o 
  -1  16   5        5.54        2.62      2.28 o 
   0  16   5       20.60       19.81      3.11 o 
   1  16   5        5.57        4.77      2.46 o 
   2  16   5       26.15       26.48      3.56 o 
   3  16   5        0.09        4.70      2.65 o 
   4  16   5        6.31        6.28      5.56 o 
  -3  17   5        3.12        1.79      2.72 o 
  -2  17   5        5.68        4.26      2.56 o 
  -1  17   5        1.47       -0.88      3.75 o 
   0  17   5        3.78        4.49      8.27 o 
   1  17   5        1.47        0.77      2.28 o 
   2  17   5        5.66        6.39      2.65 o 
   3  17   5        3.14        4.89      2.83 o 
  -3  18   5        0.77        2.88      2.91 o 
  -2  18   5        5.48        4.24      2.83 o 
  -1  18   5        2.79        5.66      2.65 o 
   0  18   5        0.05        0.27      2.17 o 
   1  18   5        2.79        1.87      2.46 o 
   2  18   5        5.47        9.17      4.52 o 
   3  18   5        0.76        3.65      2.72 o 
  -3  19   5        1.49        2.19      2.91 o 
  -2  19   5        1.80        1.34      2.65 o 
  -1  19   5        1.45        0.28      2.65 o 
   0  19   5       12.09       12.90      3.19 o 
   1  19   5        1.44        1.78      2.46 o 
   2  19   5        1.81        6.45      2.91 o 
   3  19   5        1.49        1.93      3.01 o 
  -2  20   5        0.12       -2.84      2.84 o 
  -1  20   5        2.78        4.32      5.04 o 
   0  20   5        0.26        1.24      2.83 o 
   1  20   5        2.77        6.23      2.83 o 
   2  20   5        0.12        4.21      3.49 o 
  -1  21   5        1.50        0.31      3.01 o 
   0  21   5        1.71       10.33      3.46 o 
   1  21   5        1.50        0.21      3.01 o 
   0  22   5        5.48        5.30      3.29 o 
   0   0   6    20338.24    19306.46    644.12 o 
   1   0   6      870.23      946.16     14.17 o 
   2   0   6     4081.94     4248.39     70.72 o 
   3   0   6      124.94      120.52      4.89 o 
   4   0   6        0.12       -1.47      1.73 o 
   5   0   6        1.56        1.20      2.10 o 
  -5   1   6       10.40       12.18      3.34 o 
  -4   1   6       32.16       28.38      3.10 o 
  -3   1   6        5.38        5.02      1.22 o 
  -2   1   6      363.05      353.11      7.20 o 
  -1   1   6      796.82      818.58     14.26 o 
   0   1   6     8380.40     8128.00    133.23 o 
   1   1   6      796.59      796.51     12.16 o 
   2   1   6      362.76      357.09      7.12 o 
   3   1   6        5.41        5.49      1.13 o 
   4   1   6       32.14       30.79      2.92 o 
   5   1   6       10.42       10.81      2.54 o 
  -5   2   6       40.17       43.52      3.17 o 
  -4   2   6       28.82       28.96      5.56 o 
  -3   2   6        7.07        7.50      1.83 o 
  -2   2   6      891.33      870.76     15.80 o 
  -1   2   6     2209.90     2280.07     33.54 o 
   0   2   6        2.32        4.80      0.75 o 
   1   2   6     2209.19     2313.51     38.65 o 
   2   2   6      892.98      886.99     19.02 o 
   3   2   6        7.07        6.48      1.46 o 
   4   2   6       28.82       28.44      2.92 o 
   5   2   6       40.26       34.12      5.69 o 
  -5   3   6       21.42       23.56      2.70 o 
  -4   3   6      184.02      176.57      5.30 o 
  -3   3   6       10.87        9.37      1.83 o 
  -2   3   6      627.39      660.69     12.38 o 
  -1   3   6     1655.84     1637.87     24.28 o 
   0   3   6    22963.37    22275.94    369.46 o 
   1   3   6     1656.50     1637.12     24.14 o 
   2   3   6      626.22      653.77     12.12 o 
   3   3   6       10.88       15.14      2.20 o 
   4   3   6      183.87      185.71     12.02 o 
   5   3   6       21.43       22.23      4.65 o 
  -5   4   6       59.77       64.52      3.69 o 
  -4   4   6       38.00       38.23      2.62 o 
  -3   4   6       14.21       13.87      1.63 o 
  -2   4   6      338.23      306.68      5.68 o 
  -1   4   6      401.61      386.22     11.90 o 
   0   4   6      960.73      896.31     12.15 o 
   1   4   6      401.73      386.43      6.34 o 
   2   4   6      338.13      305.25      5.89 o 
   3   4   6       14.25       17.58      3.10 o 
   4   4   6       38.04       39.80      4.91 o 
   5   4   6       59.90       56.86      6.46 o 
  -5   5   6       29.79       31.67      2.98 o 
  -4   5   6      137.75      144.97      4.71 o 
  -3   5   6      302.17      292.57      6.96 o 
  -2   5   6      315.24      292.56      5.55 o 
  -1   5   6      157.70      192.65      3.71 o 
   0   5   6      414.34      436.72      6.28 o 
   1   5   6      157.48      191.87      4.18 o 
   2   5   6      315.12      297.39      4.87 o 
   3   5   6      302.14      286.90      6.84 o 
   4   5   6      137.73      136.99      8.79 o 
   5   5   6       29.71       21.97      4.91 o 
  -5   6   6       27.81       36.16      3.23 o 
  -4   6   6      172.87      168.74      4.92 o 
  -3   6   6      342.77      341.50      6.67 o 
  -2   6   6      266.10      271.40      5.23 o 
  -1   6   6     1846.46     1771.61     26.72 o 
   0   6   6     2970.13     3178.48     41.56 o 
   1   6   6     1846.75     1773.98     23.58 o 
   2   6   6      265.93      262.43      4.84 o 
   3   6   6      342.45      345.35      9.96 o 
   4   6   6      173.21      184.29      9.82 o 
   5   6   6       27.88       28.95      5.43 o 
  -5   7   6       44.25       42.37      3.52 o 
  -4   7   6       27.07       28.49      2.68 o 
  -3   7   6      181.65      168.38      4.10 o 
  -2   7   6       68.75       59.47      2.35 o 
  -1   7   6       99.89      117.67      2.77 o 
   0   7   6     3824.18     4116.90     59.75 o 
   1   7   6      100.03      117.64      2.31 o 
   2   7   6       69.07       67.52      4.89 o 
   3   7   6      181.37      163.96      5.02 o 
   4   7   6       27.03       28.55      3.38 o 
   5   7   6       44.17       40.69      4.29 o 
  -5   8   6        3.20        1.46      2.09 o 
  -4   8   6      277.63      275.93      7.61 o 
  -3   8   6       86.74       87.86      3.63 o 
  -2   8   6      185.06      185.55     14.73 o 
  -1   8   6       41.20       28.36      1.63 o 
   0   8   6      200.29      247.64      4.47 o 
   1   8   6       41.13       31.67      1.79 o 
   2   8   6      185.28      184.76      4.97 o 
   3   8   6       86.77       90.65      3.72 o 
   4   8   6      277.80      287.74      7.81 o 
   5   8   6        3.18        0.88      2.65 o 
  -5   9   6        3.73        6.46      2.39 o 
  -4   9   6      268.30      261.69      7.31 o 
  -3   9   6       21.22       23.33      2.19 o 
  -2   9   6       75.11       70.31      2.89 o 
  -1   9   6       32.69       35.04      1.89 o 
   0   9   6      377.75      425.84      8.54 o 
   1   9   6       32.78       38.27      1.75 o 
   2   9   6       75.08       80.01      3.11 o 
   3   9   6       21.32       19.77      2.23 o 
   4   9   6      268.36      261.10      7.40 o 
   5   9   6        3.73        3.14      2.83 o 
  -5  10   6        6.64        8.02      2.53 o 
  -4  10   6       55.08       53.08      2.93 o 
  -3  10   6        9.63       12.93      1.63 o 
  -2  10   6       16.47       16.24      1.71 o 
  -1  10   6        5.19        2.98      1.05 o 
   0  10   6      338.68      436.79      9.10 o 
   1  10   6        5.23        3.51      0.99 o 
   2  10   6       16.44       16.78      1.82 o 
   3  10   6        9.58        9.95      1.91 o 
   4  10   6       54.98       56.51      3.56 o 
   5  10   6        6.60       13.70      4.65 o 
  -5  11   6        4.20        2.50      2.16 o 
  -4  11   6       31.66       31.27      2.48 o 
  -3  11   6       27.66       26.95      3.76 o 
  -2  11   6      125.89      125.02      3.58 o 
  -1  11   6       69.77       65.56      2.81 o 
   0  11   6      190.50      182.63      4.86 o 
   1  11   6       69.83       65.19      3.56 o 
   2  11   6      126.11      119.89      4.01 o 
   3  11   6       27.62       27.79      2.47 o 
   4  11   6       31.76       26.24      3.66 o 
   5  11   6        4.20        2.58      4.14 o 
  -4  12   6        8.60       11.16      1.93 o 
  -3  12   6       97.68       95.43      4.01 o 
  -2  12   6       23.81       25.91      2.24 o 
  -1  12   6       18.63       20.83      1.93 o 
   0  12   6        0.31        0.15      1.14 o 
   1  12   6       18.61       26.02      2.09 o 
   2  12   6       23.81       19.96      2.27 o 
   3  12   6       97.45       90.97     14.22 o 
   4  12   6        8.58        9.17      4.52 o 
  -4  13   6        2.95        2.48      2.01 o 
  -3  13   6       33.14       34.41      2.88 o 
  -2  13   6       75.43       81.63      3.58 o 
  -1  13   6        4.01        4.30      1.63 o 
   0  13   6      281.48      223.30      5.90 o 
   1  13   6        3.97        7.99      1.45 o 
   2  13   6       75.54       70.64      8.66 o 
   3  13   6       33.16       29.75      8.53 o 
   4  13   6        2.94        2.67      2.65 o 
  -4  14   6        2.61        7.34      2.52 o 
  -3  14   6       20.37       22.15      2.63 o 
  -2  14   6      278.68      249.41      7.43 o 
  -1  14   6       36.39       37.32      3.51 o 
   0  14   6       16.00       16.59      2.01 o 
   1  14   6       36.28       39.21      5.43 o 
   2  14   6      278.41      244.91     10.99 o 
   3  14   6       20.40       27.01      4.26 o 
   4  14   6        2.61        1.50      4.39 o 
  -4  15   6       12.03       15.65      5.27 o 
  -3  15   6       12.15       14.72      2.43 o 
  -2  15   6       58.51       60.28      3.37 o 
  -1  15   6      172.38      158.38      5.10 o 
   0  15   6       73.09       64.42     13.18 o 
   1  15   6      172.58      155.19      8.14 o 
   2  15   6       58.52       48.52      4.20 o 
   3  15   6       12.11       16.97      3.38 o 
   4  15   6       12.04       10.53      3.27 o 
  -4  16   6        0.14        1.97      4.91 o 
  -3  16   6       18.92       20.59      2.73 o 
  -2  16   6       69.84       62.78      3.60 o 
  -1  16   6       41.86       43.18      3.93 o 
   0  16   6       29.60       39.22      4.26 o 
   1  16   6       41.90       44.06      6.46 o 
   2  16   6       69.88       68.73      4.84 o 
   3  16   6       18.91       26.62      3.84 o 
   4  16   6        0.14        2.51      2.83 o 
  -3  17   6        0.39       -1.05      2.46 o 
  -2  17   6        4.83        1.55      2.58 o 
  -1  17   6        2.30       -0.26      2.19 o 
   0  17   6        0.83       -1.01      1.99 o 
   1  17   6        2.31        3.79      2.46 o 
   2  17   6        4.81        3.81      2.65 o 
   3  17   6        0.39        1.07      5.04 o 
  -3  18   6        2.30        1.76      2.79 o 
  -2  18   6        1.78        1.41      3.36 o 
  -1  18   6       15.25       11.89      3.11 o 
   0  18   6        0.83        4.67      2.54 o 
   1  18   6       15.26       14.49      3.11 o 
   2  18   6        1.79        0.39      2.74 o 
   3  18   6        2.29        0.52      2.92 o 
  -2  19   6        1.55        7.72      3.23 o 
  -1  19   6        9.15       13.71      3.29 o 
   0  19   6       34.49       42.92      4.48 o 
   1  19   6        9.17        9.03      3.01 o 
   2  19   6        1.53        2.19      2.72 o 
  -2  20   6        0.34       -2.58      3.62 o 
  -1  20   6        3.77        4.04      3.75 o 
   0  20   6        9.66       19.04      3.74 o 
   1  20   6        3.77        6.42      3.19 o 
   2  20   6        0.34       -0.61      3.01 o 
  -1  21   6        4.67        6.71      7.62 o 
   0  21   6       30.92       33.23      5.17 o 
   1  21   6        4.66        8.61      3.38 o 
   0  22   6        3.91        8.41      4.65 o 
   1   0   7     6665.40     6434.18     91.30 o 
   2   0   7     2794.45     2596.38     43.93 o 
   3   0   7      100.28      106.48      3.45 o 
   4   0   7       32.76       39.01      3.38 o 
   5   0   7       21.24       23.70      3.38 o 
  -5   1   7       11.03       13.99      2.21 o 
  -4   1   7       61.92       57.23      3.93 o 
  -3   1   7      572.95      595.87     11.56 o 
  -2   1   7      623.59      681.08     12.66 o 
  -1   1   7      306.79      296.03      6.01 o 
   0   1   7      375.95      342.78      7.75 o 
   1   1   7      307.73      301.76      5.90 o 
   2   1   7      623.53      677.70     12.56 o 
   3   1   7      572.79      585.44     11.39 o 
   4   1   7       61.72       52.29      3.66 o 
   5   1   7       11.01       19.39      4.65 o 
  -5   2   7       13.46       15.78      2.38 o 
  -4   2   7       66.07       69.07      4.11 o 
  -3   2   7      412.60      407.52      8.53 o 
  -2   2   7       97.28       97.12      3.02 o 
  -1   2   7      489.19      501.10      8.10 o 
   0   2   7      234.48      226.83      5.67 o 
   1   2   7      489.36      507.71      9.19 o 
   2   2   7       97.21       91.99      5.17 o 
   3   2   7      412.83      397.89      8.34 o 
   4   2   7       66.20       60.77      4.14 o 
   5   2   7       13.35       17.58      4.39 o 
  -5   3   7        0.32       -1.40      1.60 o 
  -4   3   7        0.86        0.24      1.44 o 
  -3   3   7      179.76      188.81      5.00 o 
  -2   3   7      177.85      142.17      3.28 o 
  -1   3   7     1806.07     1743.88     25.96 o 
   0   3   7        4.19        8.88      0.74 o 
   1   3   7     1806.27     1755.99     25.88 o 
   2   3   7      178.28      148.94      4.40 o 
   3   3   7      179.90      182.22      9.31 o 
   4   3   7        0.84       -0.53      1.67 o 
   5   3   7        0.32        1.81      3.36 o 
  -5   4   7        6.32        1.68      1.68 o 
  -4   4   7      203.44      197.46      6.76 o 
  -3   4   7      109.03       96.49      3.47 o 
  -2   4   7      172.51      179.54      3.39 o 
  -1   4   7      155.02      213.03      3.99 o 
   0   4   7       91.91      103.88      2.02 o 
   1   4   7      155.25      217.06      3.99 o 
   2   4   7      172.47      179.42      3.24 o 
   3   4   7      109.12      105.97      6.46 o 
   4   4   7      203.50      202.64      7.20 o 
   5   4   7        6.27        2.84      3.88 o 
  -5   5   7       22.00       22.80      3.79 o 
  -4   5   7      166.65      159.07      4.41 o 
  -3   5   7      141.09      138.86      4.38 o 
  -2   5   7      373.48      329.94      6.13 o 
  -1   5   7       35.09       33.94      1.27 o 
   0   5   7      357.14      317.26      4.87 o 
   1   5   7       35.16       35.69      1.89 o 
   2   5   7      373.42      336.28      5.74 o 
   3   5   7      141.10      137.95      4.77 o 
   4   5   7      167.02      164.65      9.56 o 
   5   5   7       21.90       26.62      5.43 o 
  -5   6   7        0.44        1.32      1.97 o 
  -4   6   7      441.87      421.71     18.31 o 
  -3   6   7       63.20       70.16      2.63 o 
  -2   6   7      204.54      221.61      4.58 o 
  -1   6   7     1633.32     1475.01     20.20 o 
   0   6   7      309.28      284.58      5.89 o 
   1   6   7     1632.45     1534.07     43.43 o 
   2   6   7      204.72      223.82      3.96 o 
   3   6   7       63.29       63.03      5.78 o 
   4   6   7      441.30      403.99     17.32 o 
   5   6   7        0.42       -2.07      3.62 o 
  -5   7   7        6.42       10.64      2.42 o 
  -4   7   7      211.83      207.18      6.22 o 
  -3   7   7      106.45      101.93      3.83 o 
  -2   7   7      269.64      292.54      6.66 o 
  -1   7   7       22.24       29.20      1.40 o 
   0   7   7       86.28      107.24      2.51 o 
   1   7   7       22.29       28.80      1.21 o 
   2   7   7      269.88      293.35      4.89 o 
   3   7   7      106.37      111.48      4.02 o 
   4   7   7      211.94      209.14      7.86 o 
   5   7   7        6.41        0.70      6.07 o 
  -5   8   7       17.79       20.49      3.76 o 
  -4   8   7      209.55      215.80      6.46 o 
  -3   8   7      284.09      272.14      6.96 o 
  -2   8   7      180.89      203.91      5.21 o 
  -1   8   7       41.38       60.75      2.05 o 
   0   8   7      123.40      167.97      3.39 o 
   1   8   7       41.43       57.17      2.01 o 
   2   8   7      180.65      201.97      5.32 o 
   3   8   7      284.24      276.90      8.36 o 
   4   8   7      209.71      212.34      8.04 o 
   5   8   7       17.77       16.92      3.56 o 
  -5   9   7        0.18       -2.46      2.77 o 
  -4   9   7       99.43       89.57      4.17 o 
  -3   9   7       61.31       72.28      4.97 o 
  -2   9   7       44.93       38.51      2.27 o 
  -1   9   7       24.74       24.50      1.41 o 
   0   9   7      100.36       85.72      2.87 o 
   1   9   7       24.78       23.86      1.64 o 
   2   9   7       44.89       39.49      2.91 o 
   3   9   7       61.21       69.36      3.52 o 
   4   9   7       99.47       94.14      4.27 o 
   5   9   7        0.18        2.73      3.36 o 
  -5  10   7       17.29       14.56      2.78 o 
  -4  10   7       15.45       14.77      2.38 o 
  -3  10   7      103.35       89.12      3.83 o 
  -2  10   7       43.38       44.80      2.52 o 
  -1  10   7       92.01       90.29      5.43 o 
   0  10   7        7.79       15.84      2.42 o 
   1  10   7       92.18       95.15      2.75 o 
   2  10   7       43.37       40.21      2.51 o 
   3  10   7      103.38       90.56      3.92 o 
   4  10   7       15.54       18.42      2.62 o 
   5  10   7       17.25       15.25      5.17 o 
  -5  11   7        0.36       -1.38      2.83 o 
  -4  11   7       42.42       43.40      3.28 o 
  -3  11   7       64.58       61.49      4.20 o 
  -2  11   7       74.88       69.51      3.11 o 
  -1  11   7      169.48      142.99      5.37 o 
   0  11   7        0.65        3.38      1.09 o 
   1  11   7      169.44      139.61      3.56 o 
   2  11   7       74.77       75.46      3.30 o 
   3  11   7       64.70       66.64      3.45 o 
   4  11   7       42.38       41.80      4.29 o 
   5  11   7        0.36       -3.88      3.88 o 
  -4  12   7        9.28        7.19      2.75 o 
  -3  12   7       47.55       47.74      3.93 o 
  -2  12   7       25.08       22.01      3.75 o 
  -1  12   7        7.22        4.20      1.73 o 
   0  12   7       28.19       22.45      1.69 o 
   1  12   7        7.18        6.19      1.24 o 
   2  12   7       25.01       23.86      3.07 o 
   3  12   7       47.42       50.36      4.09 o 
   4  12   7        9.27        7.75      4.14 o 
  -4  13   7       10.33        9.53      3.19 o 
  -3  13   7      101.02       92.72      4.16 o 
  -2  13   7       71.48       66.84      3.68 o 
  -1  13   7      173.63      173.09      5.02 o 
   0  13   7       12.16       12.99      1.53 o 
   1  13   7      173.55      164.93      4.16 o 
   2  13   7       71.69       70.74      3.37 o 
   3  13   7      101.11       93.43      5.39 o 
   4  13   7       10.37        9.82      4.52 o 
  -4  14   7        2.90        5.40      4.39 o 
  -3  14   7       56.91       57.89      5.06 o 
  -2  14   7       26.96       26.89      2.57 o 
  -1  14   7       27.50       35.98      2.63 o 
   0  14   7       36.40       39.57      2.21 o 
   1  14   7       27.56       33.86      2.74 o 
   2  14   7       26.88       27.47      5.69 o 
   3  14   7       56.91       59.59      4.78 o 
   4  14   7        2.92        0.94      2.84 o 
  -4  15   7       14.55       15.91      5.43 o 
  -3  15   7       48.62       53.40      3.58 o 
  -2  15   7       24.49       28.61      2.68 o 
  -1  15   7        6.40       14.13      2.12 o 
   0  15   7        2.09       17.60      1.88 o 
   1  15   7        6.34       13.84      2.74 o 
   2  15   7       24.51       27.41      3.47 o 
   3  15   7       48.57       49.13      4.56 o 
   4  15   7       14.58        6.67      3.01 o 
  -4  16   7        1.81       -3.36      3.62 o 
  -3  16   7        3.93        9.33      2.29 o 
  -2  16   7       28.05       35.05      4.61 o 
  -1  16   7       49.85       44.57      3.93 o 
   0  16   7        0.18       -2.40      2.40 o 
   1  16   7       49.90       45.63      4.02 o 
   2  16   7       28.05       24.33      3.56 o 
   3  16   7        3.94        5.51      3.01 o 
  -3  17   7        5.76        4.96      2.27 o 
  -2  17   7       25.02       28.92      3.74 o 
  -1  17   7       14.15        5.94      3.49 o 
   0  17   7        0.61       -1.32      2.26 o 
   1  17   7       14.15       14.78      3.88 o 
   2  17   7       25.02       24.56      3.74 o 
   3  17   7        5.75        8.17      3.27 o 
  -3  18   7        4.40        8.53      4.39 o 
  -2  18   7        0.79        3.57      6.07 o 
  -1  18   7        4.27        2.69      4.01 o 
   0  18   7        5.77        5.51      2.12 o 
   1  18   7        4.26        6.52      2.65 o 
   2  18   7        0.80        1.68      2.56 o 
   3  18   7        4.41        2.75      3.10 o 
  -2  19   7        0.32        4.26      5.30 o 
  -1  19   7        2.52        0.86      2.65 o 
   0  19   7        1.58        8.84      3.75 o 
   1  19   7        2.52        1.13      2.61 o 
   2  19   7        0.32        2.17      2.65 o 
  -2  20   7        1.63        7.33      3.16 o 
  -1  20   7        3.13        6.88      3.16 o 
   0  20   7        5.20        5.05      4.26 o 
   1  20   7        3.13        5.00      3.19 o 
   2  20   7        1.61        0.13      3.11 o 
  -1  21   7        0.82       -1.26      3.01 o 
   0  21   7        0.43       11.11      3.47 o 
   1  21   7        0.82        0.27      3.09 o 
   0   0   8     1929.32     2019.02     41.56 o 
   1   0   8     8118.58     8056.08    114.19 o 
   2   0   8     3003.27     3243.92     54.56 o 
   3   0   8     1209.13     1194.11     21.49 o 
   4   0   8       90.82      100.15      7.37 o 
   5   0   8       15.50       14.40      2.91 o 
  -5   1   8       16.51       21.39      3.49 o 
  -4   1   8       43.72       37.58      3.38 o 
  -3   1   8      114.56      115.25      3.71 o 
  -2   1   8      616.28      682.24     12.66 o 
  -1   1   8      523.81      571.53     10.49 o 
   0   1   8      414.98      447.51      8.35 o 
   1   1   8      523.65      554.11     10.24 o 
   2   1   8      615.94      665.07     12.56 o 
   3   1   8      114.43      116.53      3.64 o 
   4   1   8       43.55       41.95      3.56 o 
   5   1   8       16.44       21.29      3.35 o 
  -5   2   8       54.65       56.27      3.52 o 
  -4   2   8       13.69       19.37      2.83 o 
  -3   2   8      178.86      182.59      8.43 o 
  -2   2   8      559.86      576.98      9.52 o 
  -1   2   8      395.79      415.94      6.87 o 
   0   2   8     1155.36     1097.16     16.34 o 
   1   2   8      396.05      407.81      6.81 o 
   2   2   8      559.95      575.79     13.28 o 
   3   2   8      179.01      185.52      4.75 o 
   4   2   8       13.70       16.39      2.79 o 
   5   2   8       54.91       47.59      4.27 o 
  -5   3   8        4.28        3.10      1.73 o 
  -4   3   8       32.54       30.50      2.43 o 
  -3   3   8      415.03      429.44      7.87 o 
  -2   3   8      142.37      151.55      4.10 o 
  -1   3   8       79.84       74.85      3.19 o 
   0   3   8     2503.81     2470.28     32.16 o 
   1   3   8       79.75       73.64      1.82 o 
   2   3   8      141.89      155.20      3.40 o 
   3   3   8      414.84      415.63     16.54 o 
   4   3   8       32.47       31.43      3.16 o 
   5   3   8        4.30        0.26      3.62 o 
  -5   4   8        2.12        3.28      2.28 o 
  -4   4   8        9.79        8.85      1.67 o 
  -3   4   8      195.05      197.20      4.51 o 
  -2   4   8       61.76       59.41      1.81 o 
  -1   4   8       63.18       72.17      1.94 o 
   0   4   8      106.04       84.59      3.43 o 
   1   4   8       63.14       74.18      1.96 o 
   2   4   8       61.89       60.54      1.76 o 
   3   4   8      195.35      182.48      9.56 o 
   4   4   8        9.73       14.22      4.14 o 
   5   4   8        2.15        3.62      3.88 o 
  -5   5   8       24.98       23.79      3.47 o 
  -4   5   8       11.42       14.10      1.58 o 
  -3   5   8       22.29       19.88      1.99 o 
  -2   5   8       25.45       23.00      1.19 o 
  -1   5   8      412.82      414.69      6.28 o 
   0   5   8     1053.70     1018.15     13.89 o 
   1   5   8      412.88      413.07      6.93 o 
   2   5   8       25.47       21.52      1.05 o 
   3   5   8       22.19       17.91      1.90 o 
   4   5   8       11.42        6.72      3.62 o 
   5   5   8       24.95       20.94      5.17 o 
  -5   6   8        3.99        4.58      2.54 o 
  -4   6   8      163.68      164.66      5.37 o 
  -3   6   8      129.44      128.21      6.22 o 
  -2   6   8      248.40      220.07      4.08 o 
  -1   6   8      715.59      707.32     16.17 o 
   0   6   8      160.96      121.38      2.40 o 
   1   6   8      716.25      699.06     17.02 o 
   2   6   8      248.13      223.58      3.59 o 
   3   6   8      129.37      130.94      5.14 o 
   4   6   8      163.90      159.74      9.82 o 
   5   6   8        3.97        5.43      3.88 o 
  -5   7   8       45.57       43.30      3.63 o 
  -4   7   8       13.64       16.73      2.97 o 
  -3   7   8       90.66      101.20      3.91 o 
  -2   7   8        1.63        6.00      1.24 o 
  -1   7   8      373.49      384.24      6.35 o 
   0   7   8      446.08      559.07      8.14 o 
   1   7   8      372.79      388.69      7.66 o 
   2   7   8        1.62        5.19      1.07 o 
   3   7   8       90.56       94.90      7.02 o 
   4   7   8       13.64       11.11      2.83 o 
   5   7   8       45.57       48.45      6.46 o 
  -5   8   8        0.12       -1.86      1.86 o 
  -4   8   8       25.78       26.28      2.68 o 
  -3   8   8      871.43      841.06     19.29 o 
  -2   8   8       52.06       58.91      2.62 o 
  -1   8   8       80.74       93.54      2.37 o 
   0   8   8      487.33      486.60      7.28 o 
   1   8   8       81.03       93.66      3.74 o 
   2   8   8       52.11       54.86      2.18 o 
   3   8   8      871.20      828.25     18.44 o 
   4   8   8       25.80       26.53      3.38 o 
   5   8   8        0.12        4.49      2.83 o 
  -5   9   8       20.50       17.80      2.88 o 
  -4   9   8       37.74       36.84      4.23 o 
  -3   9   8      683.58      659.73     11.75 o 
  -2   9   8       18.57       20.56      1.61 o 
  -1   9   8      233.37      250.29      4.45 o 
   0   9   8        0.22       -0.46      0.74 o 
   1   9   8      232.83      241.97      5.92 o 
   2   9   8       18.59       21.73      3.16 o 
   3   9   8      683.48      652.01     14.95 o 
   4   9   8       37.88       38.45      3.17 o 
   5   9   8       20.62       20.76      3.83 o 
  -5  10   8        4.83        3.96      3.01 o 
  -4  10   8        6.10        4.82      1.99 o 
  -3  10   8       15.13       17.20      2.74 o 
  -2  10   8       16.39       17.86      1.60 o 
  -1  10   8      323.70      299.84      8.77 o 
   0  10   8      183.96      211.64      5.26 o 
   1  10   8      323.76      294.11      5.83 o 
   2  10   8       16.39       16.13      1.86 o 
   3  10   8       15.09       18.95      2.27 o 
   4  10   8        6.09        9.85      2.38 o 
   5  10   8        4.80        8.06      3.19 o 
  -4  11   8       26.66       24.07      2.83 o 
  -3  11   8       27.46       24.72      3.29 o 
  -2  11   8        8.07        8.68      2.17 o 
  -1  11   8       79.38       85.42      4.11 o 
   0  11   8      119.86      145.10      4.31 o 
   1  11   8       79.43       76.57      2.60 o 
   2  11   8        8.14       10.92      2.70 o 
   3  11   8       27.41       22.52      2.81 o 
   4  11   8       26.74       24.93      4.36 o 
  -4  12   8       48.02       47.23      3.56 o 
  -3  12   8        9.49       10.99      2.74 o 
  -2  12   8       50.08       40.87      3.38 o 
  -1  12   8       11.45        8.27      1.99 o 
   0  12   8       22.19       23.28      1.99 o 
   1  12   8       11.47        7.89      1.35 o 
   2  12   8       50.22       39.19      2.65 o 
   3  12   8        9.38       10.65      3.22 o 
   4  12   8       47.96       52.59      4.84 o 
  -4  13   8        9.84       18.33      3.46 o 
  -3  13   8        7.71        7.26      2.54 o 
  -2  13   8       13.56       17.50      2.97 o 
  -1  13   8       24.19       28.28      2.79 o 
   0  13   8       29.37       25.16      2.39 o 
   1  13   8       24.21       26.67      1.86 o 
   2  13   8       13.55       12.27      2.01 o 
   3  13   8        7.75        9.64      2.65 o 
   4  13   8        9.82       13.62      3.29 o 
  -4  14   8       21.27       19.92      3.83 o 
  -3  14   8       95.83       98.10     10.86 o 
  -2  14   8       85.12       79.99      4.74 o 
  -1  14   8       17.12       11.63      2.42 o 
   0  14   8       49.57       59.28      2.66 o 
   1  14   8       17.18       19.28      2.47 o 
   2  14   8       84.95       75.62      4.74 o 
   3  14   8       95.84       85.59      5.29 o 
   4  14   8       21.28       25.61      4.52 o 
  -4  15   8        0.65       -0.45      4.65 o 
  -3  15   8       32.31       29.84      3.93 o 
  -2  15   8       11.29       10.77      3.01 o 
  -1  15   8       50.39       48.47      3.11 o 
   0  15   8      360.28      292.91      6.44 o 
   1  15   8       50.47       46.55      3.93 o 
   2  15   8       11.27       11.01      2.83 o 
   3  15   8       32.25       33.90      4.11 o 
   4  15   8        0.65        4.74      3.09 o 
  -3  16   8       30.69       24.50      3.75 o 
  -2  16   8       57.03       51.29      3.75 o 
  -1  16   8       17.00       23.23      3.46 o 
   0  16   8        1.92        3.36      2.50 o 
   1  16   8       17.02       23.92      3.38 o 
   2  16   8       56.94       55.40      4.78 o 
   3  16   8       30.71       29.33      4.02 o 
  -3  17   8       13.18       14.44      7.88 o 
  -2  17   8        1.20        2.79      2.46 o 
  -1  17   8       16.01       18.11      3.19 o 
   0  17   8        3.64        2.77      1.86 o 
   1  17   8       16.02       10.32      2.83 o 
   2  17   8        1.20        4.56      2.84 o 
   3  17   8       13.17       10.69      4.39 o 
  -3  18   8        0.21        6.72      4.91 o 
  -2  18   8        0.56       -4.01      4.01 o 
  -1  18   8        3.43        3.07      2.65 o 
   0  18   8        7.57        8.37      2.16 o 
   1  18   8        3.44        1.74      2.54 o 
   2  18   8        0.56        5.30      2.92 o 
   3  18   8        0.21       -2.05      2.72 o 
  -2  19   8        0.66       -2.58      4.14 o 
  -1  19   8        0.23        1.45      2.65 o 
   0  19   8       22.29       25.79      3.88 o 
   1  19   8        0.23        3.88      2.74 o 
   2  19   8        0.66        3.52      3.01 o 
  -2  20   8        4.44       -0.52      4.14 o 
  -1  20   8       10.56       10.76      2.58 o 
   0  20   8        0.44        5.22      3.01 o 
   1  20   8       10.56       14.70      3.64 o 
   2  20   8        4.43        5.45      3.27 o 
  -1  21   8        4.91        7.72      2.68 o 
   0  21   8       29.23       38.01      4.66 o 
   1  21   8        4.91        6.67      3.27 o 
   1   0   9     6540.34     6754.73     95.98 o 
   2   0   9       35.24       46.39      2.21 o 
   3   0   9      607.20      645.09     12.63 o 
   4   0   9      457.42      459.41     12.97 o 
   5   0   9        0.67       -0.03      2.28 o 
  -5   1   9       14.89       15.65      3.16 o 
  -4   1   9      481.84      454.18     12.88 o 
  -3   1   9      146.49      150.09      4.44 o 
  -2   1   9       66.37       63.17      2.04 o 
  -1   1   9      113.89      122.79      3.38 o 
   0   1   9        4.91        6.08      0.87 o 
   1   1   9      113.99      118.86      2.84 o 
   2   1   9       66.49       61.38      2.45 o 
   3   1   9      146.81      146.60      4.28 o 
   4   1   9      481.99      462.16     12.96 o 
   5   1   9       14.86       17.08      3.27 o 
  -5   2   9        2.09        1.87      2.42 o 
  -4   2   9      188.50      182.21     13.31 o 
  -3   2   9      391.74      384.29      8.47 o 
  -2   2   9       93.90       92.69      2.54 o 
  -1   2   9      174.03      184.17      4.97 o 
   0   2   9        6.20        6.81      0.78 o 
   1   2   9      173.43      184.18      3.68 o 
   2   2   9       93.79       90.02      4.78 o 
   3   2   9      392.55      387.28      8.27 o 
   4   2   9      188.46      171.93      6.84 o 
   5   2   9        2.07        5.43      2.56 o 
  -5   3   9       13.87       13.52      3.55 o 
  -4   3   9      174.04      183.01      5.49 o 
  -3   3   9       29.55       30.69      1.88 o 
  -2   3   9      161.33      142.19      3.77 o 
  -1   3   9      284.91      219.24      4.18 o 
   0   3   9      117.02      102.92      2.14 o 
   1   3   9      284.67      218.38      3.72 o 
   2   3   9      161.27      141.22      3.27 o 
   3   3   9       29.42       28.43      4.39 o 
   4   3   9      174.06      165.91      6.73 o 
   5   3   9       13.84       15.25      4.65 o 
  -5   4   9       15.34       15.18      3.09 o 
  -4   4   9       33.80       31.71      2.28 o 
  -3   4   9       85.16       87.68      3.95 o 
  -2   4   9       32.68       31.93      1.63 o 
  -1   4   9      220.20      168.28      3.39 o 
   0   4   9       72.25       73.05      1.69 o 
   1   4   9      220.34      170.73      2.84 o 
   2   4   9       32.68       29.91      1.32 o 
   3   4   9       85.08       88.66      6.72 o 
   4   4   9       33.80       37.74      5.43 o 
   5   4   9       15.44       11.37      4.65 o 
  -5   5   9        2.02        2.97      2.56 o 
  -4   5   9       75.41       69.41      3.07 o 
  -3   5   9      315.14      314.69      6.48 o 
  -2   5   9      119.47      130.85      2.89 o 
  -1   5   9       28.99       21.53      1.05 o 
   0   5   9      103.67      111.38      2.25 o 
   1   5   9       29.18       21.04      0.94 o 
   2   5   9      119.46      129.63      2.76 o 
   3   5   9      315.45      315.52      9.01 o 
   4   5   9       75.25       75.73      6.72 o 
   5   5   9        2.01        3.62      4.14 o 
  -5   6   9        4.68        1.67      2.35 o 
  -4   6   9        2.21        1.99      2.50 o 
  -3   6   9      451.11      466.12      8.65 o 
  -2   6   9       14.12       16.46      1.15 o 
  -1   6   9     1121.01     1024.27     14.35 o 
   0   6   9      144.34      127.66      2.53 o 
   1   6   9     1121.19     1041.20     17.01 o 
   2   6   9       14.22       15.00      0.99 o 
   3   6   9      450.87      459.64     16.03 o 
   4   6   9        2.23        5.17      3.62 o 
   5   6   9        4.72        1.55      3.88 o 
  -5   7   9       11.73       15.98      3.38 o 
  -4   7   9       65.62       70.57      3.16 o 
  -3   7   9      783.97      758.06     14.05 o 
  -2   7   9      342.74      348.42      6.57 o 
  -1   7   9      598.89      596.08     14.24 o 
   0   7   9       10.36       11.61      0.88 o 
   1   7   9      599.44      595.78     14.74 o 
   2   7   9      342.92      343.33      6.53 o 
   3   7   9      784.83      738.68     15.27 o 
   4   7   9       65.45       69.89      5.04 o 
   5   7   9       11.69       20.73      3.90 o 
  -5   8   9       10.08        7.24      2.92 o 
  -4   8   9        1.93        2.55      1.81 o 
  -3   8   9      272.42      274.61      7.06 o 
  -2   8   9      212.99      200.92      4.57 o 
  -1   8   9     1004.99     1018.48     14.23 o 
   0   8   9        7.18       10.34      1.08 o 
   1   8   9     1005.15      984.48     22.84 o 
   2   8   9      212.89      211.28      4.62 o 
   3   8   9      272.29      260.88      9.58 o 
   4   8   9        1.93       -0.70      2.28 o 
   5   8   9       10.08        8.79      3.11 o 
  -5   9   9       11.33        9.72      3.19 o 
  -4   9   9       33.32       32.17      2.88 o 
  -3   9   9      255.12      245.37      6.66 o 
  -2   9   9      133.27      112.61      3.99 o 
  -1   9   9      153.97      164.53      5.39 o 
   0   9   9       40.56       46.40      3.21 o 
   1   9   9      154.19      153.36      5.39 o 
   2   9   9      133.00      112.87      6.05 o 
   3   9   9      254.88      238.13      6.66 o 
   4   9   9       33.31       35.06      3.13 o 
   5   9   9       11.31       14.79      3.64 o 
  -5  10   9        5.93        4.87      3.01 o 
  -4  10   9        2.05        3.62      2.04 o 
  -3  10   9       73.25       64.14      4.20 o 
  -2  10   9       33.40       29.42      1.94 o 
  -1  10   9       86.34       85.47      4.25 o 
   0  10   9        6.77        5.99      1.13 o 
   1  10   9       86.29       91.27      6.07 o 
   2  10   9       33.50       26.21      2.23 o 
   3  10   9       73.37       64.55      6.17 o 
   4  10   9        2.04        2.48      1.93 o 
   5  10   9        5.93        6.74      3.75 o 
  -4  11   9        3.23        5.51      2.19 o 
  -3  11   9        0.80        3.35      2.17 o 
  -2  11   9        5.77        6.65      1.66 o 
  -1  11   9        7.52        7.75      1.45 o 
   0  11   9       66.56       58.62      3.28 o 
   1  11   9        7.49        5.51      1.44 o 
   2  11   9        5.77        4.44      2.24 o 
   3  11   9        0.80        2.43      1.60 o 
   4  11   9        3.23        2.01      2.08 o 
  -4  12   9        8.64        8.56      2.83 o 
  -3  12   9        1.96        2.32      2.17 o 
  -2  12   9       38.99       30.16      2.42 o 
  -1  12   9       47.85       55.45      2.54 o 
   0  12   9       14.33       15.26      3.35 o 
   1  12   9       48.06       52.20      2.31 o 
   2  12   9       38.81       33.97      2.57 o 
   3  12   9        1.96        2.74      2.03 o 
   4  12   9        8.67       10.70      3.01 o 
  -4  13   9        8.24        6.38      3.75 o 
  -3  13   9        8.25        9.56      2.74 o 
  -2  13   9       10.61       10.59      2.42 o 
  -1  13   9        7.21       10.08      1.82 o 
   0  13   9        7.76        5.61      1.59 o 
   1  13   9        7.13        7.85      1.43 o 
   2  13   9       10.59       12.29      1.97 o 
   3  13   9        8.21        7.88      2.12 o 
   4  13   9        8.23        9.43      3.11 o 
  -4  14   9       18.36       22.72      3.74 o 
  -3  14   9        7.29       10.09      3.49 o 
  -2  14   9       46.29       43.37      5.94 o 
  -1  14   9      141.58      122.65      4.66 o 
   0  14   9       17.61       18.04      1.87 o 
   1  14   9      141.50      117.96      4.35 o 
   2  14   9       46.30       40.17      3.75 o 
   3  14   9        7.31       11.89      3.11 o 
   4  14   9       18.38       22.97      4.78 o 
  -4  15   9       14.91       18.24      3.93 o 
  -3  15   9       19.13       22.82      3.64 o 
  -2  15   9        0.64        2.86      2.28 o 
  -1  15   9        0.79        3.06      1.78 o 
   0  15   9       12.74       14.82      1.88 o 
   1  15   9        0.77        8.79      2.56 o 
   2  15   9        0.64        2.11      2.46 o 
   3  15   9       19.02       24.60      3.93 o 
   4  15   9       14.89       19.62      3.93 o 
  -3  16   9        2.56        4.94      2.83 o 
  -2  16   9       14.75       17.09      3.16 o 
  -1  16   9       77.67       68.08      3.16 o 
   0  16   9       11.52        9.03      2.04 o 
   1  16   9       77.58       60.63      4.57 o 
   2  16   9       14.84       15.57      3.19 o 
   3  16   9        2.57        7.18      3.23 o 
  -3  17   9       15.25       17.90      3.60 o 
  -2  17   9       12.05        6.58      2.91 o 
  -1  17   9        8.45        5.60      2.14 o 
   0  17   9        4.42        4.23      1.96 o 
   1  17   9        8.44        4.01      2.56 o 
   2  17   9       12.08       15.55      3.38 o 
   3  17   9       15.26       20.26      6.46 o 
  -3  18   9        4.82        4.91      4.65 o 
  -2  18   9        1.20       12.92      4.91 o 
  -1  18   9       15.47       13.26      2.62 o 
   0  18   9        5.52        7.87      2.40 o 
   1  18   9       15.49       22.02      3.66 o 
   2  18   9        1.19        3.79      2.79 o 
   3  18   9        4.80        3.01      3.19 o 
  -2  19   9        0.26        2.58      4.39 o 
  -1  19   9        0.21       -0.11      2.08 o 
   0  19   9        0.45       -0.75      2.46 o 
   1  19   9        0.21       -2.46      2.46 o 
   2  19   9        0.27       -2.61      2.61 o 
  -1  20   9        1.42        1.88      2.83 o 
   0  20   9        0.20        3.26      2.83 o 
   1  20   9        1.42        1.59      2.91 o 
   0  21   9        0.25        1.22      5.69 o 
   0   0  10     1620.70     1364.06     28.86 o 
   1   0  10      607.25      498.82      8.26 o 
   2   0  10      164.42      140.36      3.94 o 
   3   0  10      597.30      559.45     11.79 o 
   4   0  10      316.23      293.21      9.58 o 
   5   0  10        9.30       14.14      3.19 o 
  -5   1  10       29.40       30.04      4.01 o 
  -4   1  10       61.60       61.63      7.62 o 
  -3   1  10       46.77       50.36      2.63 o 
  -2   1  10      528.02      519.12      8.80 o 
  -1   1  10       87.16      111.56      2.74 o 
   0   1  10     2134.43     2320.26     33.80 o 
   1   1  10       87.06      109.28      2.74 o 
   2   1  10      527.88      514.24     10.16 o 
   3   1  10       46.65       48.78      3.03 o 
   4   1  10       61.47       55.47      7.75 o 
   5   1  10       29.24       29.48      3.97 o 
  -5   2  10       26.94       30.95      4.01 o 
  -4   2  10      186.52      167.11      7.03 o 
  -3   2  10      181.15      165.37      4.85 o 
  -2   2  10       76.93       74.86      2.31 o 
  -1   2  10      111.46      113.86      3.28 o 
   0   2  10       87.41       81.46      2.39 o 
   1   2  10      111.32      116.23      4.30 o 
   2   2  10       77.07       77.85      3.42 o 
   3   2  10      181.20      163.16      4.67 o 
   4   2  10      186.33      179.93      6.99 o 
   5   2  10       26.90       23.17      3.66 o 
  -5   3  10        5.46        3.14      3.36 o 
  -4   3  10       66.92       64.41      3.47 o 
  -3   3  10        8.71        6.00      2.30 o 
  -2   3  10       59.28       64.50      2.20 o 
  -1   3  10      241.19      222.75      4.34 o 
   0   3  10       27.54       23.92      1.60 o 
   1   3  10      241.07      228.29      4.33 o 
   2   3  10       59.23       63.17      9.18 o 
   3   3  10        8.62        5.94      3.10 o 
   4   3  10       66.93       65.32      4.34 o 
   5   3  10        5.42        0.77      2.53 o 
  -5   4  10        4.10        5.28      2.54 o 
  -4   4  10        3.92        2.86      1.63 o 
  -3   4  10       41.25       41.40      2.20 o 
  -2   4  10      185.52      163.63      3.85 o 
  -1   4  10      273.81      293.21      6.19 o 
   0   4  10       48.96       61.88      1.59 o 
   1   4  10      273.90      287.30      4.32 o 
   2   4  10      185.97      167.57      3.78 o 
   3   4  10       41.25       36.96      4.65 o 
   4   4  10        3.92        4.65      3.36 o 
   5   4  10        4.10        1.55      4.14 o 
  -5   5  10        3.84        2.12      2.65 o 
  -4   5  10        2.59        2.12      1.63 o 
  -3   5  10      169.88      170.92      4.35 o 
  -2   5  10      234.57      233.00      7.42 o 
  -1   5  10      118.40      102.81      3.68 o 
   0   5  10        5.61        7.69      0.77 o 
   1   5  10      118.18       99.26      3.18 o 
   2   5  10      234.44      239.34      5.61 o 
   3   5  10      169.98      168.01      6.18 o 
   4   5  10        2.57        1.03      3.10 o 
   5   5  10        3.83       -3.62      3.62 o 
  -5   6  10        0.31        0.96      2.46 o 
  -4   6  10        2.06        1.74      1.69 o 
  -3   6  10      385.14      396.93     11.06 o 
  -2   6  10      594.61      550.60      9.62 o 
  -1   6  10       51.98       48.50      1.96 o 
   0   6  10      179.57      161.64      3.03 o 
   1   6  10       52.07       53.92      3.29 o 
   2   6  10      595.44      549.95      7.60 o 
   3   6  10      385.44      393.69     11.33 o 
   4   6  10        2.04       -0.78      2.84 o 
   5   6  10        0.32        3.10      4.65 o 
  -5   7  10        1.68       -2.88      3.88 o 
  -4   7  10        4.51        6.09      1.84 o 
  -3   7  10      172.56      173.84      4.61 o 
  -2   7  10       94.63      102.91      3.58 o 
  -1   7  10      172.46      164.50      6.01 o 
   0   7  10        0.43        3.03      0.81 o 
   1   7  10      172.78      164.07      8.17 o 
   2   7  10       94.39       95.14      3.06 o 
   3   7  10      172.56      176.12      5.63 o 
   4   7  10        4.50        5.96      3.23 o 
   5   7  10        1.68        4.06      3.09 o 
  -5   8  10        2.22        0.26      4.14 o 
  -4   8  10        2.46        3.46      1.89 o 
  -3   8  10       59.64       66.00      2.93 o 
  -2   8  10     1409.15     1411.41     25.40 o 
  -1   8  10      287.44      263.37      8.42 o 
   0   8  10      155.92      146.90      3.49 o 
   1   8  10      287.35      278.53      6.32 o 
   2   8  10     1409.57     1399.57     21.93 o 
   3   8  10       59.57       68.96      5.11 o 
   4   8  10        2.44        4.47      2.35 o 
   5   8  10        2.22        0.93      3.09 o 
  -5   9  10        3.06        0.50      3.23 o 
  -4   9  10       15.78       21.46      2.68 o 
  -3   9  10        6.68       12.50      1.83 o 
  -2   9  10      135.42      134.68      3.84 o 
  -1   9  10       59.24       76.74      3.89 o 
   0   9  10      142.83      134.89      3.38 o 
   1   9  10       59.13       65.77      5.17 o 
   2   9  10      135.55      134.49      4.49 o 
   3   9  10        6.69       11.66      2.03 o 
   4   9  10       15.74       16.62      3.01 o 
   5   9  10        3.07        5.78      3.19 o 
  -4  10  10        3.96        0.96      2.76 o 
  -3  10  10       13.90       15.74      2.55 o 
  -2  10  10       13.39       11.59      2.79 o 
  -1  10  10       53.31       51.64      2.25 o 
   0  10  10      196.37      201.13      4.52 o 
   1  10  10       53.37       51.73      3.19 o 
   2  10  10       13.42       15.26      1.97 o 
   3  10  10       13.92       15.90      2.29 o 
   4  10  10        3.96        4.27      2.19 o 
  -4  11  10        5.58        3.54      2.19 o 
  -3  11  10       38.37       41.84      4.50 o 
  -2  11  10       15.64       17.20      2.12 o 
  -1  11  10       68.13       64.69      2.54 o 
   0  11  10        8.55        7.79      1.29 o 
   1  11  10       68.00       53.99      3.56 o 
   2  11  10       15.60       17.71      2.12 o 
   3  11  10       38.38       43.71      3.07 o 
   4  11  10        5.59        8.38      2.29 o 
  -4  12  10       19.30       22.28      5.43 o 
  -3  12  10       48.36       50.68      4.20 o 
  -2  12  10       73.14       69.59      4.28 o 
  -1  12  10       13.73       14.81      1.62 o 
   0  12  10       18.17       12.59      1.52 o 
   1  12  10       13.72       15.05      2.28 o 
   2  12  10       73.19       65.20      3.32 o 
   3  12  10       48.56       48.63      3.32 o 
   4  12  10       19.31       17.59      2.72 o 
  -4  13  10        7.04        9.05      4.39 o 
  -3  13  10        7.42        8.24      2.84 o 
  -2  13  10       12.80       14.14      2.24 o 
  -1  13  10        8.24        6.85      1.66 o 
   0  13  10        1.13        0.15      1.39 o 
   1  13  10        8.20       11.11      2.25 o 
   2  13  10       12.80       16.30      2.50 o 
   3  13  10        7.42       10.86      2.19 o 
   4  13  10        7.05        8.23      3.09 o 
  -4  14  10       27.37       22.75      5.43 o 
  -3  14  10       43.01       42.47      4.20 o 
  -2  14  10        0.90        1.21      1.63 o 
  -1  14  10       77.13       69.56      7.44 o 
   0  14  10       76.04       67.20      3.33 o 
   1  14  10       77.01       65.80      8.49 o 
   2  14  10        0.90        1.02      1.67 o 
   3  14  10       42.98       38.95      4.20 o 
   4  14  10       27.41       30.87      4.29 o 
  -3  15  10        2.88        4.84      2.83 o 
  -2  15  10        0.86        1.76      1.88 o 
  -1  15  10       18.97       23.08      2.48 o 
   0  15  10      108.62       78.18      3.67 o 
   1  15  10       18.98       18.78      2.39 o 
   2  15  10        0.85        2.92      5.69 o 
   3  15  10        2.87        5.72      3.62 o 
  -3  16  10       12.20       11.62      3.27 o 
  -2  16  10        6.28        8.53      2.24 o 
  -1  16  10       11.80        9.00      2.12 o 
   0  16  10        6.51        5.50      1.64 o 
   1  16  10       11.74       11.33      2.65 o 
   2  16  10        6.26        4.86      2.72 o 
   3  16  10       12.21        8.26      3.19 o 
  -3  17  10        7.55        6.02      3.09 o 
  -2  17  10        0.31        0.68      2.01 o 
  -1  17  10       13.35       12.99      5.82 o 
   0  17  10        0.68       -1.69      1.69 o 
   1  17  10       13.36       17.19      3.29 o 
   2  17  10        0.31        1.16      2.56 o 
   3  17  10        7.55        7.03      3.38 o 
  -2  18  10        0.80       -0.35      2.54 o 
  -1  18  10        0.18       -2.20      2.20 o 
   0  18  10        1.07       -1.30      2.07 o 
   1  18  10        0.17        4.25      2.65 o 
   2  18  10        0.81       -0.22      2.83 o 
  -2  19  10        1.13       -0.86      2.61 o 
  -1  19  10        0.90        0.60      2.54 o 
   0  19  10        1.26        0.82      2.61 o 
   1  19  10        0.88       -2.23      2.54 o 
   2  19  10        1.12        2.69      2.91 o 
  -1  20  10        1.45       -0.05      2.72 o 
   0  20  10       11.88        7.24      4.91 o 
   1  20  10        1.46        2.46      3.11 o 
   1   0  11      359.69      412.97      7.17 o 
   2   0  11       34.42       61.20      2.63 o 
   3   0  11       76.00       70.85      4.26 o 
   4   0  11      422.26      402.18     12.05 o 
   5   0  11        1.20       -0.13      2.61 o 
  -5   1  11        5.53        2.60      3.23 o 
  -4   1  11       91.42       84.30      8.66 o 
  -3   1  11        9.61        9.58      1.71 o 
  -2   1  11      171.99      159.79      5.13 o 
  -1   1  11       96.49       94.64      2.68 o 
   0   1  11       14.21       13.32      1.35 o 
   1   1  11       96.40       97.08      3.03 o 
   2   1  11      172.41      158.38      4.35 o 
   3   1  11        9.59       12.35      1.74 o 
   4   1  11       91.54       86.78      5.19 o 
   5   1  11        5.58        3.40      2.65 o 
  -5   2  11        1.23       -2.09      2.28 o 
  -4   2  11      114.97      110.73      5.67 o 
  -3   2  11      348.37      319.69      7.57 o 
  -2   2  11      169.28      169.35      5.04 o 
  -1   2  11       19.77       13.53      1.34 o 
   0   2  11      114.75      106.85      2.52 o 
   1   2  11       19.81       14.95      1.34 o 
   2   2  11      169.23      169.17      5.45 o 
   3   2  11      348.30      320.32      7.35 o 
   4   2  11      114.80      107.34      5.52 o 
   5   2  11        1.21        2.60      2.61 o 
  -5   3  11       13.05        5.19      2.83 o 
  -4   3  11       60.14       63.31      3.42 o 
  -3   3  11      163.23      168.41      5.08 o 
  -2   3  11      190.02      189.89      5.06 o 
  -1   3  11     1459.19     1479.49     22.34 o 
   0   3  11       35.27       30.34      1.39 o 
   1   3  11     1458.54     1474.05     19.85 o 
   2   3  11      190.03      188.58     19.64 o 
   3   3  11      163.02      156.38      9.05 o 
   4   3  11       60.28       53.56      4.04 o 
   5   3  11       13.14       13.44      4.91 o 
  -5   4  11       10.45        9.34      3.04 o 
  -4   4  11       10.17       10.88      2.08 o 
  -3   4  11      143.69      156.96      6.02 o 
  -2   4  11       65.44       63.25      4.10 o 
  -1   4  11      272.86      265.45      5.79 o 
   0   4  11       11.67       11.91      0.96 o 
   1   4  11      272.68      260.59      4.09 o 
   2   4  11       65.60       63.91      2.28 o 
   3   4  11      143.51      159.28      7.11 o 
   4   4  11       10.24        8.79      3.88 o 
   5   4  11       10.43       12.92      5.69 o 
  -5   5  11       24.96       30.90      4.29 o 
  -4   5  11       84.23       75.93      3.75 o 
  -3   5  11      262.19      266.93      7.15 o 
  -2   5  11       77.71       73.89      3.17 o 
  -1   5  11      256.28      244.47      5.60 o 
   0   5  11       94.88       89.35      2.04 o 
   1   5  11      256.30      247.07      3.90 o 
   2   5  11       77.81       75.53      2.50 o 
   3   5  11      261.87      269.85     12.41 o 
   4   5  11       84.39       81.94      7.50 o 
   5   5  11       25.04       24.55      6.20 o 
  -5   6  11        8.02       16.89      5.82 o 
  -4   6  11       31.88       37.66      2.96 o 
  -3   6  11       53.82       50.99      3.07 o 
  -2   6  11      160.81      166.80      4.13 o 
  -1   6  11       30.48       25.99      1.51 o 
   0   6  11      134.88      147.37      2.92 o 
   1   6  11       30.51       27.43      1.35 o 
   2   6  11      160.69      165.04      4.40 o 
   3   6  11       54.05       50.65      3.74 o 
   4   6  11       31.84       41.36      5.69 o 
   5   6  11        7.97       11.37      5.43 o 
  -5   7  11        8.58        8.01      4.91 o 
  -4   7  11        4.37        8.15      2.08 o 
  -3   7  11      142.06      152.51      5.10 o 
  -2   7  11      327.13      334.38      7.70 o 
  -1   7  11      732.75      714.93     11.85 o 
   0   7  11       10.98       10.31      0.91 o 
   1   7  11      733.05      729.11     11.91 o 
   2   7  11      327.11      338.26      7.64 o 
   3   7  11      142.00      143.57      4.97 o 
   4   7  11        4.34        4.34      2.46 o 
   5   7  11        8.61        4.28      3.16 o 
  -5   8  11       12.68       14.22      5.43 o 
  -4   8  11       21.11       19.58      3.34 o 
  -3   8  11       26.94       27.06      2.82 o 
  -2   8  11       99.83      105.21      8.71 o 
  -1   8  11      144.88      150.77      6.03 o 
   0   8  11      257.19      235.51      4.84 o 
   1   8  11      144.65      151.87      8.80 o 
   2   8  11       99.79      100.43      3.71 o 
   3   8  11       26.97       17.96      2.71 o 
   4   8  11       21.00       22.96      3.47 o 
   5   8  11       12.67        7.86      3.38 o 
  -4   9  11        0.25        0.84      1.84 o 
  -3   9  11       79.34       76.41      3.67 o 
  -2   9  11       67.77       66.61      2.80 o 
  -1   9  11      199.94      208.13      5.62 o 
   0   9  11       14.14       15.61      1.44 o 
   1   9  11      199.72      203.79      5.47 o 
   2   9  11       67.76       66.30      3.17 o 
   3   9  11       79.21       69.65      3.52 o 
   4   9  11        0.25        1.05      3.10 o 
  -4  10  11       14.50       19.76      2.84 o 
  -3  10  11        0.03       -1.91      1.91 o 
  -2  10  11       16.20       14.34      2.65 o 
  -1  10  11       89.56       82.41      4.95 o 
   0  10  11       10.16       11.49      1.39 o 
   1  10  11       89.59       89.90      3.43 o 
   2  10  11       16.15       18.47      2.14 o 
   3  10  11        0.03        4.12      1.73 o 
   4  10  11       14.47       15.06      2.58 o 
  -4  11  11        6.01        3.01      2.84 o 
  -3  11  11        0.97        1.30      5.30 o 
  -2  11  11       26.07       19.83      2.29 o 
  -1  11  11        0.31        0.73      1.44 o 
   0  11  11        4.92        3.44      1.22 o 
   1  11  11        0.31        4.39      1.83 o 
   2  11  11       26.18       16.66      2.12 o 
   3  11  11        0.98        4.74      2.36 o 
   4  11  11        5.97        8.72      2.43 o 
  -4  12  11       25.17       29.59      3.93 o 
  -3  12  11        0.57       -0.07      5.04 o 
  -2  12  11        7.76       10.72      1.99 o 
  -1  12  11       52.34       52.47      2.98 o 
   0  12  11       18.96       19.64      1.77 o 
   1  12  11       52.42       51.00      6.85 o 
   2  12  11        7.75       13.15      2.08 o 
   3  12  11        0.56        4.12      1.82 o 
   4  12  11       25.20       24.97      3.13 o 
  -4  13  11       23.41       25.08      3.93 o 
  -3  13  11        5.18        1.54      1.84 o 
  -2  13  11       20.06       18.58      2.48 o 
  -1  13  11        0.29        2.17      1.69 o 
   0  13  11        0.14        0.97      1.21 o 
   1  13  11        0.29        2.72      1.91 o 
   2  13  11       20.07       23.35      2.43 o 
   3  13  11        5.16        4.28      2.04 o 
   4  13  11       23.33       30.95      4.39 o 
  -4  14  11       29.62       32.05      6.20 o 
  -3  14  11        8.26       10.34      2.39 o 
  -2  14  11       13.04       10.46      4.30 o 
  -1  14  11       74.77       79.24      6.00 o 
   0  14  11       37.93       45.55      5.59 o 
   1  14  11       74.80       82.48      6.07 o 
   2  14  11       13.04       13.28      2.27 o 
   3  14  11        8.30        4.59      2.83 o 
   4  14  11       29.64       38.44      5.69 o 
  -3  15  11       18.77       21.14      3.02 o 
  -2  15  11        1.06        1.55      1.89 o 
  -1  15  11        9.81        7.77      1.96 o 
   0  15  11        0.00        1.30      1.71 o 
   1  15  11        9.80        7.51      1.96 o 
   2  15  11        1.08       -0.78      2.28 o 
   3  15  11       18.74       30.42      6.33 o 
  -3  16  11       14.73       13.44      3.47 o 
  -2  16  11        0.36        4.82      2.12 o 
  -1  16  11        5.58        5.17      1.86 o 
   0  16  11        0.32        0.36      2.16 o 
   1  16  11        5.56        7.20      2.65 o 
   2  16  11        0.35       -0.97      4.26 o 
   3  16  11       14.73       15.13      3.62 o 
  -3  17  11        7.90        9.61      2.72 o 
  -2  17  11        1.97        2.81      2.18 o 
  -1  17  11        1.96        6.34      2.12 o 
   0  17  11        0.20        1.36      4.65 o 
   1  17  11        1.95        8.53      4.78 o 
   2  17  11        1.98       -2.33      2.38 o 
   3  17  11        7.92        2.82      3.19 o 
  -2  18  11        5.16        4.22      4.78 o 
  -1  18  11        3.55        2.07      2.56 o 
   0  18  11        1.73        5.07      2.54 o 
   1  18  11        3.57       -1.42      5.04 o 
   2  18  11        5.16        6.42      3.01 o 
  -2  19  11        3.36        2.07      3.62 o 
  -1  19  11        0.86        0.02      2.61 o 
   0  19  11        1.12       -1.03      3.88 o 
   1  19  11        0.86        0.56      2.83 o 
   2  19  11        3.39        4.39      3.19 o 
  -1  20  11        1.15       -1.76      2.65 o 
   0  20  11        0.51        4.91      4.65 o 
   1  20  11        1.16       -0.52      4.14 o 
   0   0  12        1.67        4.91      1.28 o 
   1   0  12       23.61       21.74      1.42 o 
   2   0  12       18.22       15.40      2.71 o 
   3   0  12        6.63        2.84      1.45 o 
   4   0  12       63.58       65.84      4.64 o 
   5   0  12       44.03       50.55      4.91 o 
  -5   1  12       18.42       14.45      6.72 o 
  -4   1  12        9.57       11.20      2.79 o 
  -3   1  12       12.55       10.06      1.78 o 
  -2   1  12      432.77      424.19      8.99 o 
  -1   1  12      565.96      523.20      9.63 o 
   0   1  12       71.62       81.84      2.42 o 
   1   1  12      565.65      538.97      8.94 o 
   2   1  12      432.71      429.91     13.57 o 
   3   1  12       12.52       14.89      2.28 o 
   4   1  12        9.63       10.31      2.61 o 
   5   1  12       18.40       15.30      3.42 o 
  -5   2  12       44.22       41.18      4.64 o 
  -4   2  12      119.67      123.75      6.18 o 
  -3   2  12       13.23       11.25      1.88 o 
  -2   2  12      150.15      166.75      4.71 o 
  -1   2  12      329.47      335.51      7.21 o 
   0   2  12      119.64      150.35      2.91 o 
   1   2  12      329.46      328.99      7.06 o 
   2   2  12      149.93      171.51      6.07 o 
   3   2  12       13.22       12.18      1.71 o 
   4   2  12      119.70      127.70      6.07 o 
   5   2  12       44.34       50.58      6.59 o 
  -5   3  12       18.10       23.57      3.79 o 
  -4   3  12       28.06       29.38      2.74 o 
  -3   3  12       14.13       11.08      1.81 o 
  -2   3  12       60.41       71.04      3.07 o 
  -1   3  12      161.56      139.19      5.56 o 
   0   3  12     1007.81      903.58     16.38 o 
   1   3  12      161.67      134.10      2.91 o 
   2   3  12       60.33       70.29      2.90 o 
   3   3  12       14.18       14.47      3.88 o 
   4   3  12       28.15       30.74      4.52 o 
   5   3  12       18.02       16.03      5.94 o 
  -5   4  12        6.04        7.65      4.39 o 
  -4   4  12       68.40       67.91      3.74 o 
  -3   4  12       10.98       13.35      2.21 o 
  -2   4  12       31.82       31.59      2.36 o 
  -1   4  12       34.24       43.07      4.39 o 
   0   4  12     1463.76     1352.87     18.39 o 
   1   4  12       34.19       40.55      1.45 o 
   2   4  12       31.77       33.47      1.75 o 
   3   4  12       11.01       11.79      2.24 o 
   4   4  12       68.57       67.98      6.98 o 
   5   4  12        6.07       12.67      5.17 o 
  -5   5  12       14.77       21.78      3.72 o 
  -4   5  12       61.94       61.69      3.62 o 
  -3   5  12       39.66       40.26      4.71 o 
  -2   5  12      134.68      121.71      6.57 o 
  -1   5  12      136.20      136.99      5.02 o 
   0   5  12      236.96      218.84      4.38 o 
   1   5  12      136.35      139.13      2.70 o 
   2   5  12      134.62      117.55      3.60 o 
   3   5  12       39.69       37.22      5.17 o 
   4   5  12       61.92       50.40      6.20 o 
   5   5  12       14.74       28.43      6.46 o 
  -5   6  12        3.73       10.08      5.17 o 
  -4   6  12       34.64       43.57      5.15 o 
  -3   6  12       37.22       44.05      3.04 o 
  -2   6  12      382.06      386.93     11.76 o 
  -1   6  12      830.13      835.57     51.05 o 
   0   6  12        6.19        6.46      0.94 o 
   1   6  12      830.61      810.18     11.73 o 
   2   6  12      382.37      370.01      8.23 o 
   3   6  12       37.12       45.23      5.43 o 
   4   6  12       34.67       40.06      5.69 o 
   5   6  12        3.72        4.39      4.91 o 
  -5   7  12        6.35        9.82      5.17 o 
  -4   7  12        3.45        2.90      2.02 o 
  -3   7  12       87.76       79.10      3.78 o 
  -2   7  12      436.04      423.00     14.22 o 
  -1   7  12      109.74      116.02      6.23 o 
   0   7  12       26.42       21.88      1.41 o 
   1   7  12      109.59      120.90      5.33 o 
   2   7  12      435.93      423.69      9.86 o 
   3   7  12       87.81       84.41      5.64 o 
   4   7  12        3.45        4.17      3.36 o 
   5   7  12        6.33        9.05      3.47 o 
  -4   8  12        0.44        3.07      2.00 o 
  -3   8  12        7.86        9.16      1.96 o 
  -2   8  12      654.87      657.81     23.52 o 
  -1   8  12      315.94      280.84      5.70 o 
   0   8  12      477.14      456.05     12.04 o 
   1   8  12      316.23      284.26      5.68 o 
   2   8  12      654.60      640.93     15.70 o 
   3   8  12        7.83        8.77      2.04 o 
   4   8  12        0.44        2.97      2.56 o 
  -4   9  12        0.53        3.54      2.03 o 
  -3   9  12       16.82       17.55      2.38 o 
  -2   9  12      112.42      102.74      4.07 o 
  -1   9  12      153.42      164.18      7.20 o 
   0   9  12       52.69       63.42      3.68 o 
   1   9  12      153.32      155.21      4.59 o 
   2   9  12      112.49      103.28      4.93 o 
   3   9  12       16.80       20.88      2.48 o 
   4   9  12        0.53        0.18      2.35 o 
  -4  10  12        5.53        6.76      2.31 o 
  -3  10  12       11.12       11.72      2.97 o 
  -2  10  12       68.09       73.20     10.08 o 
  -1  10  12       48.42       48.26      2.73 o 
   0  10  12       15.01       23.41      2.04 o 
   1  10  12       48.37       46.54      2.72 o 
   2  10  12       67.87       66.17      4.02 o 
   3  10  12       11.14       14.13      2.33 o 
   4  10  12        5.55        4.90      2.12 o 
  -4  11  12        5.92        3.10      2.72 o 
  -3  11  12        0.45        2.02      2.28 o 
  -2  11  12       39.11       32.37      3.38 o 
  -1  11  12       39.47       37.54      3.34 o 
   0  11  12      111.07      117.51      4.03 o 
   1  11  12       39.41       39.92      2.58 o 
   2  11  12       39.13       35.98      4.39 o 
   3  11  12        0.46       -1.74      1.74 o 
   4  11  12        5.92        7.94      2.53 o 
  -4  12  12       60.71       69.24      5.37 o 
  -3  12  12        5.22        5.95      2.54 o 
  -2  12  12       20.72       27.21      2.63 o 
  -1  12  12        0.41        3.36      1.48 o 
   0  12  12      140.56      121.54      5.13 o 
   1  12  12        0.41       -0.30      1.55 o 
   2  12  12       20.74       21.68      2.36 o 
   3  12  12        5.24        7.63      2.01 o 
   4  12  12       60.75       73.91      4.47 o 
  -4  13  12        3.02        7.24      4.65 o 
  -3  13  12        6.15        5.10      2.97 o 
  -2  13  12       12.50       13.26      2.33 o 
  -1  13  12        7.75        8.36      1.93 o 
   0  13  12      155.37      134.12      4.62 o 
   1  13  12        7.79        5.60      2.10 o 
   2  13  12       12.54       12.47      2.14 o 
   3  13  12        6.17        3.04      2.05 o 
   4  13  12        3.03        5.94      3.29 o 
  -3  14  12        3.64        4.70      3.49 o 
  -2  14  12       25.14       23.41      2.73 o 
  -1  14  12        2.72        6.76      1.88 o 
   0  14  12       88.31       82.49      4.93 o 
   1  14  12        2.73        7.35      2.28 o 
   2  14  12       25.11       23.67      2.63 o 
   3  14  12        3.64        4.91      2.92 o 
  -3  15  12       13.82       19.56      6.59 o 
  -2  15  12        9.60       10.44      2.58 o 
  -1  15  12       11.44       13.95      2.33 o 
   0  15  12       72.78       56.03      3.32 o 
   1  15  12       11.45       10.41      2.61 o 
   2  15  12        9.62       10.93      3.01 o 
   3  15  12       13.79       15.29      5.17 o 
  -3  16  12        2.09        3.50      2.83 o 
  -2  16  12        0.86        3.33      1.96 o 
  -1  16  12       21.47       24.17      2.68 o 
   0  16  12        2.25        3.51      1.93 o 
   1  16  12       21.49       20.42      4.65 o 
   2  16  12        0.86       -2.28      2.28 o 
   3  16  12        2.10        5.69      3.11 o 
  -2  17  12        2.27        0.24      2.05 o 
  -1  17  12        0.76        3.72      2.12 o 
   0  17  12        2.01       -2.28      2.28 o 
   1  17  12        0.76        2.07      3.62 o 
   2  17  12        2.26        1.20      2.65 o 
  -2  18  12        1.18        0.47      2.29 o 
  -1  18  12        5.22        4.52      2.83 o 
   0  18  12        2.19       -0.68      4.39 o 
   1  18  12        5.22        3.88      3.88 o 
   2  18  12        1.18        1.58      2.83 o 
  -1  19  12        2.25       -1.41      3.62 o 
   0  19  12        8.05        5.69      4.65 o 
   1  19  12        2.26        1.03      4.14 o 
   0  20  12        4.89        5.69      4.91 o 
   1   0  13      474.95      418.64      7.49 o 
   2   0  13      287.24      284.02      6.66 o 
   3   0  13       79.17       78.70      3.44 o 
   4   0  13       31.39       36.62      4.01 o 
   5   0  13        5.07        4.96      3.09 o 
  -5   1  13       20.90       15.27      7.88 o 
  -4   1  13       27.68       32.43      6.59 o 
  -3   1  13      179.02      187.85      5.49 o 
  -2   1  13       12.99        8.72      2.30 o 
  -1   1  13      264.84      277.14      5.49 o 
   0   1  13       70.28       65.97      2.29 o 
   1   1  13      264.46      274.33      6.22 o 
   2   1  13       12.92        9.39      3.13 o 
   3   1  13      179.02      181.01      7.57 o 
   4   1  13       27.72       25.12      3.53 o 
   5   1  13       20.87       18.30      3.72 o 
  -5   2  13       13.34       13.94      3.53 o 
  -4   2  13      107.25      103.02      5.76 o 
  -3   2  13      145.61      143.95      4.83 o 
  -2   2  13       43.48       56.13      2.81 o 
  -1   2  13       28.57       34.38      5.55 o 
   0   2  13       36.93       38.20      1.81 o 
   1   2  13       28.66       29.63      1.93 o 
   2   2  13       43.40       47.23      3.09 o 
   3   2  13      145.46      142.87      4.58 o 
   4   2  13      107.26      103.01     11.63 o 
   5   2  13       13.26       21.97      6.46 o 
  -5   3  13       10.23       15.06      3.66 o 
  -4   3  13        2.96        5.26      1.92 o 
  -3   3  13       34.74       39.84      2.84 o 
  -2   3  13      504.38      485.73     10.19 o 
  -1   3  13      363.73      345.35      7.99 o 
   0   3  13      109.64       90.61      3.23 o 
   1   3  13      363.32      358.16      6.52 o 
   2   3  13      504.67      475.49      9.86 o 
   3   3  13       34.80       35.93      5.69 o 
   4   3  13        2.91        1.81      3.62 o 
   5   3  13       10.19       16.28      5.69 o 
  -5   4  13        1.72        6.72      4.78 o 
  -4   4  13       30.85       29.16      2.89 o 
  -3   4  13       27.20       23.47      2.50 o 
  -2   4  13       89.50       95.53      3.92 o 
  -1   4  13       57.12       51.01      3.19 o 
   0   4  13        1.28        1.31      0.89 o 
   1   4  13       57.07       57.61      1.91 o 
   2   4  13       89.49       97.39      2.98 o 
   3   4  13       27.13       26.66      2.86 o 
   4   4  13       30.74       32.31      5.43 o 
  -4   5  13       44.04       47.98      3.37 o 
  -3   5  13        1.30        1.41      1.69 o 
  -2   5  13      114.28      102.12      3.82 o 
  -1   5  13       40.26       41.82      3.01 o 
   0   5  13      130.08      131.04      3.82 o 
   1   5  13       40.07       40.97      2.05 o 
   2   5  13      114.06      105.15      2.81 o 
   3   5  13        1.32        2.07      2.84 o 
   4   5  13       44.06       45.49      6.20 o 
  -4   6  13        6.71        8.03      2.75 o 
  -3   6  13       38.74       35.36      2.87 o 
  -2   6  13       37.00       36.74      4.07 o 
  -1   6  13      276.53      259.56     15.25 o 
   0   6  13       75.99       75.27      2.37 o 
   1   6  13      276.34      273.09      9.78 o 
   2   6  13       37.08       36.18      2.05 o 
   3   6  13       38.67       40.22      3.56 o 
   4   6  13        6.76       10.60      4.65 o 
  -4   7  13        9.72       10.46      2.42 o 
  -3   7  13       31.16       29.45      2.80 o 
  -2   7  13       78.10       88.16      8.79 o 
  -1   7  13      249.57      234.79     10.88 o 
   0   7  13       74.46       72.04      4.43 o 
   1   7  13      249.47      227.46      5.71 o 
   2   7  13       77.97       91.54      7.73 o 
   3   7  13       31.21       36.03      4.18 o 
   4   7  13        9.76        9.67      5.04 o 
  -4   8  13       10.91        9.17      2.39 o 
  -3   8  13       36.89       40.03      3.03 o 
  -2   8  13       64.34       64.98      4.11 o 
  -1   8  13       24.37       26.42      3.88 o 
   0   8  13        0.13        4.14      1.44 o 
   1   8  13       24.33       31.05      2.67 o 
   2   8  13       64.47       65.52      3.93 o 
   3   8  13       36.94       41.99      3.08 o 
   4   8  13       10.90       10.37      3.36 o 
  -4   9  13       18.50       17.38      2.72 o 
  -3   9  13       19.41       21.58      3.11 o 
  -2   9  13       11.39       13.87      2.65 o 
  -1   9  13       53.23       55.06      3.66 o 
   0   9  13        8.28        7.12      1.54 o 
   1   9  13       53.21       57.20      4.10 o 
   2   9  13       11.32       10.20      2.46 o 
   3   9  13       19.48       20.91      2.73 o 
   4   9  13       18.47       12.47      3.11 o 
  -4  10  13       18.78       20.73      3.46 o 
  -3  10  13        5.24        7.35      2.46 o 
  -2  10  13        9.43       10.11      2.38 o 
  -1  10  13       45.82       43.38      4.39 o 
   0  10  13        1.73        4.46      1.44 o 
   1  10  13       45.89       49.24      2.72 o 
   2  10  13        9.44        6.59      2.19 o 
   3  10  13        5.27        8.48      2.08 o 
   4  10  13       18.70       20.97      3.56 o 
  -4  11  13       14.88       17.17     10.99 o 
  -3  11  13       12.54       16.15      3.01 o 
  -2  11  13       20.65       21.45      7.37 o 
  -1  11  13       20.58       19.93      2.74 o 
   0  11  13       34.21       38.68      2.54 o 
   1  11  13       20.60       18.47      2.04 o 
   2  11  13       20.59       20.74      2.83 o 
   3  11  13       12.53       17.17      2.48 o 
   4  11  13       14.88       17.62      2.88 o 
  -4  12  13        0.77        6.46      4.39 o 
  -3  12  13        8.10       12.28      4.14 o 
  -2  12  13        7.91        8.91      2.46 o 
  -1  12  13       15.47       13.78      2.19 o 
   0  12  13        4.82        8.15      1.78 o 
   1  12  13       15.50       12.28      2.38 o 
   2  12  13        7.87       11.74      2.46 o 
   3  12  13        8.08        9.70      2.23 o 
   4  12  13        0.78        2.78      2.57 o 
  -3  13  13       10.54        9.17      2.91 o 
  -2  13  13       14.28       15.83      3.01 o 
  -1  13  13       19.45       17.53      2.39 o 
   0  13  13       28.17       30.69      2.63 o 
   1  13  13       19.45       18.23      2.83 o 
   2  13  13       14.29       13.76      2.83 o 
   3  13  13       10.55       12.68      2.39 o 
  -3  14  13       36.39       45.76      4.57 o 
  -2  14  13        8.32        8.15      2.72 o 
  -1  14  13       25.10       23.05      2.58 o 
   0  14  13       21.22       18.11      2.33 o 
   1  14  13       25.06       26.80      3.19 o 
   2  14  13        8.32       11.66      2.74 o 
   3  14  13       36.42       40.44      3.93 o 
  -3  15  13        6.86        1.55      2.83 o 
  -2  15  13        3.12        0.78      2.38 o 
  -1  15  13        1.50        4.89      2.03 o 
   0  15  13        8.34       12.61      2.24 o 
   1  15  13        1.52        3.85      3.49 o 
   2  15  13        3.12        5.10      2.65 o 
   3  15  13        6.84       14.11      3.47 o 
  -3  16  13       14.17       14.07      4.78 o 
  -2  16  13        1.30       -1.27      4.14 o 
  -1  16  13        1.47        7.08      2.12 o 
   0  16  13        0.24       -1.41      2.22 o 
   1  16  13        1.49        6.05      2.46 o 
   2  16  13        1.28        6.20      4.14 o 
   3  16  13       14.15        9.13      5.69 o 
  -2  17  13        0.03        0.99      2.65 o 
  -1  17  13        3.68        2.70      2.19 o 
   0  17  13        0.00        0.66      2.35 o 
   1  17  13        3.66        2.58      3.62 o 
   2  17  13        0.03       -3.36      3.88 o 
  -2  18  13        0.38       -1.48      2.65 o 
  -1  18  13        3.98        1.81      2.74 o 
   0  18  13        2.58        2.37      2.65 o 
   1  18  13        4.00        9.05      4.39 o 
   2  18  13        0.37       -0.26      3.88 o 
  -1  19  13        0.23        0.54      3.75 o 
   0  19  13        1.85       -0.26      4.14 o 
   1  19  13        0.24        2.84      4.14 o 
   0   0  14      256.32      253.63      7.31 o 
   1   0  14     1562.30     1595.59     24.25 o 
   2   0  14        2.65        2.53      1.48 o 
   3   0  14       48.83       43.89      2.84 o 
   4   0  14        9.34        7.19      2.79 o 
   5   0  14       79.11       98.48      8.27 o 
  -5   1  14       15.19       13.96      4.91 o 
  -4   1  14        3.02       -0.31      2.34 o 
  -3   1  14      119.81      116.82      4.28 o 
  -2   1  14       86.20       94.62      3.53 o 
  -1   1  14       26.15       31.15      1.84 o 
   0   1  14      377.44      357.42      6.69 o 
   1   1  14       26.07       29.79      1.74 o 
   2   1  14       86.23       95.43      4.07 o 
   3   1  14      119.75      117.87      4.75 o 
   4   1  14        2.98       -0.47      2.10 o 
   5   1  14       15.18       19.90      4.91 o 
  -5   2  14       60.11       56.61      7.24 o 
  -4   2  14       10.62       11.75      3.04 o 
  -3   2  14       40.98       40.14      2.80 o 
  -2   2  14        3.13        1.76      1.51 o 
  -1   2  14       22.87       23.50      2.28 o 
   0   2  14      344.91      415.48      7.52 o 
   1   2  14       22.81       26.36      2.01 o 
   2   2  14        3.16        3.63      2.20 o 
   3   2  14       40.88       32.04      4.38 o 
   4   2  14       10.63        7.06      2.79 o 
  -5   3  14        6.50        5.69      4.14 o 
  -4   3  14        0.79        2.69      2.71 o 
  -3   3  14      151.87      149.50      5.04 o 
  -2   3  14      116.39      117.73      5.39 o 
  -1   3  14       79.14       82.93      3.13 o 
   0   3  14      520.77      581.11     11.87 o 
   1   3  14       79.33       82.46      4.63 o 
   2   3  14      116.32      116.03      3.89 o 
   3   3  14      151.92      143.19      9.05 o 
   4   3  14        0.78        2.58      4.39 o 
  -4   4  14       16.82       18.21      2.53 o 
  -3   4  14        1.84        4.97      1.83 o 
  -2   4  14       34.17       39.41      3.50 o 
  -1   4  14       70.17       55.80      3.38 o 
   0   4  14       21.41       18.65      1.52 o 
   1   4  14       69.98       60.59      2.31 o 
   2   4  14       34.29       37.91      2.04 o 
   3   4  14        1.85        1.55      3.10 o 
   4   4  14       16.84       17.32      4.91 o 
  -4   5  14       19.05       17.40      2.69 o 
  -3   5  14       83.51       84.17      3.97 o 
  -2   5  14       68.78       65.73      3.32 o 
  -1   5  14       62.80       58.29      3.47 o 
   0   5  14       51.73       56.00      2.62 o 
   1   5  14       62.81       60.77      2.11 o 
   2   5  14       68.91       65.22      3.48 o 
   3   5  14       83.55       77.80      6.98 o 
   4   5  14       19.12       20.94      4.91 o 
  -4   6  14       70.76       62.44      3.83 o 
  -3   6  14       71.31       68.90      5.52 o 
  -2   6  14      182.12      177.90      5.27 o 
  -1   6  14      696.13      688.35     13.42 o 
   0   6  14      527.43      496.53     10.12 o 
   1   6  14      696.04      680.74     13.37 o 
   2   6  14      182.19      171.57      5.06 o 
   3   6  14       71.50       69.50      4.48 o 
   4   6  14       70.83       66.94      6.98 o 
  -4   7  14        5.03        5.97      2.27 o 
  -3   7  14       72.72       69.22      3.67 o 
  -2   7  14      592.09      601.91     15.64 o 
  -1   7  14       53.03       50.85      2.62 o 
   0   7  14      100.79       96.24      4.48 o 
   1   7  14       53.09       54.08      2.77 o 
   2   7  14      591.86      565.30     38.25 o 
   3   7  14       72.61       69.29      4.56 o 
   4   7  14        5.04        2.20      2.56 o 
  -4   8  14       17.24       19.66      2.90 o 
  -3   8  14       34.43       36.63      3.79 o 
  -2   8  14       62.75       63.16      3.51 o 
  -1   8  14      121.32      129.91      7.24 o 
   0   8  14      356.78      313.71     10.99 o 
   1   8  14      121.13      121.50      4.11 o 
   2   8  14       62.68       62.16      4.01 o 
   3   8  14       34.40       40.09      3.03 o 
   4   8  14       17.28       11.89      3.11 o 
  -4   9  14       16.92       19.28      3.02 o 
  -3   9  14       69.97       71.77      7.62 o 
  -2   9  14       78.19       79.50      4.57 o 
  -1   9  14       38.57       41.85      4.14 o 
   0   9  14        9.80       12.38      3.10 o 
   1   9  14       38.46       39.87      3.82 o 
   2   9  14       78.10       76.22      7.50 o 
   3   9  14       69.87       69.35      3.78 o 
   4   9  14       16.92       16.16      4.65 o 
  -4  10  14        0.01       -0.74      2.84 o 
  -3  10  14       15.47       19.45      7.62 o 
  -2  10  14       15.22       12.02      2.56 o 
  -1  10  14      103.02      101.34      5.02 o 
   0  10  14        1.23        4.91      2.01 o 
   1  10  14      102.84      106.72      3.93 o 
   2  10  14       15.20       12.98      2.56 o 
   3  10  14       15.40       16.67      2.48 o 
   4  10  14        0.01       -0.13      4.01 o 
  -4  11  14        5.47        5.17      4.39 o 
  -3  11  14       15.19       12.21      3.36 o 
  -2  11  14       20.00       16.33      2.83 o 
  -1  11  14        5.39       10.48      2.46 o 
   0  11  14        5.72        4.99      1.59 o 
   1  11  14        5.44        3.42      1.87 o 
   2  11  14       20.05       17.71      2.83 o 
   3  11  14       15.21       15.88      2.48 o 
   4  11  14        5.46        9.32      3.09 o 
  -3  12  14       33.46       33.18      4.02 o 
  -2  12  14        2.79        1.28      2.28 o 
  -1  12  14       13.36       13.44      2.65 o 
   0  12  14       34.33       32.07      2.92 o 
   1  12  14       13.28        9.83      1.93 o 
   2  12  14        2.78        4.91      2.38 o 
   3  12  14       33.46       41.01      3.76 o 
  -3  13  14        0.33        2.28      2.83 o 
  -2  13  14       15.91       17.51      5.69 o 
  -1  13  14       46.87       41.16      3.74 o 
   0  13  14      127.90      126.79      4.78 o 
   1  13  14       46.92       45.52      2.98 o 
   2  13  14       15.87       13.86      2.92 o 
   3  13  14        0.34        1.54      2.54 o 
  -3  14  14        9.02       12.45      4.39 o 
  -2  14  14        4.08        8.10      2.65 o 
  -1  14  14        7.08        8.27      2.65 o 
   0  14  14        2.00        3.52      1.82 o 
   1  14  14        7.11        8.87      2.84 o 
   2  14  14        4.08        5.14      2.42 o 
   3  14  14        9.03       13.70      3.38 o 
  -3  15  14       16.48       29.61      7.11 o 
  -2  15  14       20.09       20.42      3.56 o 
  -1  15  14        9.95        7.67      3.23 o 
   0  15  14        2.19        3.88      1.82 o 
   1  15  14        9.94       12.74      2.72 o 
   2  15  14       20.08       21.72      5.04 o 
   3  15  14       16.47       24.30      5.69 o 
  -2  16  14        0.48        2.54      2.61 o 
  -1  16  14       15.55       16.09      3.19 o 
   0  16  14        5.72        6.01      2.12 o 
   1  16  14       15.58       15.64      3.19 o 
   2  16  14        0.48        5.94      4.14 o 
  -2  17  14        0.06       -2.07      2.74 o 
  -1  17  14        6.51        5.43      2.74 o 
   0  17  14        2.70        3.67      2.12 o 
   1  17  14        6.51        5.69      4.14 o 
   2  17  14        0.05        4.65      4.39 o 
  -1  18  14        4.16        5.76      3.01 o 
   0  18  14        9.98        9.17      3.19 o 
   1  18  14        4.16        6.98      4.39 o 
   0  19  14        3.30       -1.03      4.14 o 
   1   0  15        2.44        6.20      1.22 o 
   2   0  15        7.37        4.74      1.62 o 
   3   0  15       76.80       68.36      4.35 o 
   4   0  15        9.69        5.59      2.79 o 
  -4   1  15       22.46       20.88      3.46 o 
  -3   1  15       11.68       12.37      2.08 o 
  -2   1  15       39.67       40.36      2.57 o 
  -1   1  15        7.83        8.13      1.76 o 
   0   1  15       16.65       18.12      1.54 o 
   1   1  15        7.92       11.49      3.02 o 
   2   1  15       39.60       42.51      2.58 o 
   3   1  15       11.72       16.25      2.15 o 
   4   1  15       22.47       19.79      3.29 o 
  -4   2  15       18.30       23.00      3.64 o 
  -3   2  15      197.08      166.31      5.30 o 
  -2   2  15       16.62       21.07      2.12 o 
  -1   2  15      176.65      168.51      4.87 o 
   0   2  15        8.80        8.98      1.29 o 
   1   2  15      176.84      175.05      4.97 o 
   2   2  15       16.54       17.38      2.46 o 
   3   2  15      196.80      167.05     12.79 o 
   4   2  15       18.31       20.38      3.27 o 
  -4   3  15       22.50       24.49      3.64 o 
  -3   3  15       85.33       81.93      3.77 o 
  -2   3  15       22.69       22.23      2.19 o 
  -1   3  15      387.73      406.52      9.00 o 
   0   3  15        7.59        5.21      1.39 o 
   1   3  15      388.20      398.51      8.65 o 
   2   3  15       22.71       21.70      2.08 o 
   3   3  15       85.42       85.04      6.72 o 
   4   3  15       22.54       21.71      5.17 o 
  -4   4  15       13.26       11.57      3.00 o 
  -3   4  15        4.85        9.48      2.12 o 
  -2   4  15       91.85      101.94      3.87 o 
  -1   4  15       66.51       61.55      5.04 o 
   0   4  15        7.69        7.65      1.54 o 
   1   4  15       66.32       59.94      2.41 o 
   2   4  15       92.02      101.28      3.22 o 
   3   4  15        4.82        4.39      3.62 o 
   4   4  15       13.22       17.06      4.65 o 
  -4   5  15        2.34        0.25      2.01 o 
  -3   5  15       31.37       27.66      2.78 o 
  -2   5  15      247.96      220.63      6.06 o 
  -1   5  15       39.79       33.58      3.01 o 
   0   5  15        1.56        4.70      1.36 o 
   1   5  15       40.04       38.55      2.51 o 
   2   5  15      248.04      218.23      6.20 o 
   3   5  15       31.48       27.40      4.65 o 
   4   5  15        2.32        3.36      3.88 o 
  -4   6  15        2.90       -1.76      1.95 o 
  -3   6  15        1.66        2.69      1.86 o 
  -2   6  15       26.64       31.08      2.97 o 
  -1   6  15       49.01       48.25      2.94 o 
   0   6  15       24.49       28.08      2.05 o 
   1   6  15       49.07       46.28      3.38 o 
   2   6  15       26.61       29.98      2.07 o 
   3   6  15        1.63        0.52      3.10 o 
   4   6  15        2.91        4.13      2.65 o 
  -4   7  15        0.07        3.18      2.85 o 
  -3   7  15        6.45        6.68      2.12 o 
  -2   7  15       61.46       52.00      3.93 o 
  -1   7  15      421.83      406.95     16.03 o 
   0   7  15        0.90        2.46      1.94 o 
   1   7  15      421.97      406.80     11.13 o 
   2   7  15       61.62       64.81      4.02 o 
   3   7  15        6.47        7.75      3.62 o 
   4   7  15        0.06       -0.90      2.65 o 
  -4   8  15        1.35        4.27      2.51 o 
  -3   8  15        6.16        4.87      2.45 o 
  -2   8  15       37.28       38.25      4.39 o 
  -1   8  15      115.04      125.56     19.26 o 
   0   8  15       84.55       88.33      4.57 o 
   1   8  15      115.04      122.48     11.11 o 
   2   8  15       37.28       33.02      3.19 o 
   3   8  15        6.18        6.38      2.71 o 
   4   8  15        1.35        7.45      2.91 o 
  -4   9  15       12.67       17.95      3.56 o 
  -3   9  15       28.94       30.97      3.64 o 
  -2   9  15       35.83       30.05      3.35 o 
  -1   9  15      118.80      117.10      9.56 o 
   0   9  15        0.27        4.09      1.91 o 
   1   9  15      118.83      119.30      5.69 o 
   2   9  15       35.89       42.20      6.59 o 
   3   9  15       28.93       30.52      5.30 o 
   4   9  15       12.70       15.46      3.38 o 
  -4  10  15        0.54        1.03      3.88 o 
  -3  10  15       21.32       25.94      3.56 o 
  -2  10  15        1.37        0.89      2.10 o 
  -1  10  15        3.54        4.01      2.19 o 
   0  10  15       51.16       54.98      3.74 o 
   1  10  15        3.55        8.17      1.78 o 
   2  10  15        1.36       -1.80      1.80 o 
   3  10  15       21.39       21.81      3.27 o 
   4  10  15        0.54       -1.27      3.23 o 
  -3  11  15       37.07       29.88      3.84 o 
  -2  11  15       25.97       25.44      4.01 o 
  -1  11  15       69.18       70.97     10.73 o 
   0  11  15        4.17        3.58      2.10 o 
   1  11  15       69.41       72.71      3.53 o 
   2  11  15       25.95       22.62      3.11 o 
   3  11  15       37.04       34.36      3.84 o 
  -3  12  15        1.57        1.53      2.65 o 
  -2  12  15       13.37       12.47      2.79 o 
  -1  12  15       12.71       11.56      2.56 o 
   0  12  15       15.35       13.08      2.56 o 
   1  12  15       12.73       11.28      1.99 o 
   2  12  15       13.29       16.39      5.82 o 
   3  12  15        1.56        5.56      2.74 o 
  -3  13  15        5.41        5.43      4.39 o 
  -2  13  15       13.61       18.80      3.38 o 
  -1  13  15       43.59       43.47      3.93 o 
   0  13  15        1.26        0.16      2.33 o 
   1  13  15       43.67       39.49      2.92 o 
   2  13  15       13.62       13.11      2.92 o 
   3  13  15        5.40        8.15      4.14 o 
  -3  14  15        9.60       11.70      3.46 o 
  -2  14  15       29.62       32.79      4.01 o 
  -1  14  15       36.57       38.17      4.91 o 
   0  14  15       16.20       11.96      2.71 o 
   1  14  15       36.54       36.76      3.74 o 
   2  14  15       29.62       37.12      3.93 o 
   3  14  15        9.64       10.99      3.11 o 
  -2  15  15        1.17        5.82      2.56 o 
  -1  15  15        6.03        7.58      2.65 o 
   0  15  15       10.20        6.85      2.74 o 
   1  15  15        6.00        4.59      2.35 o 
   2  15  15        1.16        4.36      2.72 o 
  -2  16  15       19.33       18.50      3.66 o 
  -1  16  15        3.97        1.17      3.49 o 
   0  16  15       11.65        7.85      2.83 o 
   1  16  15        3.96       -0.48      4.52 o 
   2  16  15       19.30       25.85      5.43 o 
  -1  17  15        5.36        2.76      5.17 o 
   0  17  15        0.90       -2.28      2.28 o 
   1  17  15        5.37        0.78      4.14 o 
  -1  18  15        2.07        1.82      2.83 o 
   0  18  15        3.11       -3.36      3.36 o 
   1  18  15        2.07        2.84      4.39 o 
   0   0  16     1602.01     1568.58     34.07 o 
   1   0  16        2.07        4.33      1.29 o 
   2   0  16       44.45       51.35      2.83 o 
   3   0  16        2.17       -1.48      1.48 o 
   4   0  16       23.56       35.90      4.01 o 
  -4   1  16        1.55        4.79      2.65 o 
  -3   1  16      109.96       99.02      4.20 o 
  -2   1  16        1.55        5.60      1.64 o 
  -1   1  16      279.42      269.38      5.72 o 
   0   1  16        7.93        7.60      1.72 o 
   1   1  16      279.13      262.78      5.65 o 
   2   1  16        1.55        4.74      2.54 o 
   3   1  16      109.93      106.50      4.16 o 
   4   1  16        1.55        5.55      2.72 o 
  -4   2  16       21.99       29.66      7.37 o 
  -3   2  16       44.64       47.99      3.63 o 
  -2   2  16        5.81        2.61      1.59 o 
  -1   2  16       14.39       16.21      1.86 o 
   0   2  16      157.57      126.54      3.55 o 
   1   2  16       14.40       18.84      1.94 o 
   2   2  16        5.73        1.55      2.46 o 
   3   2  16       44.77       39.42      3.56 o 
   4   2  16       22.02       29.21      5.69 o 
  -4   3  16        1.31        2.69      2.67 o 
  -3   3  16       14.38       15.54      2.27 o 
  -2   3  16      122.05      119.31      4.42 o 
  -1   3  16      124.34      120.48     13.05 o 
   0   3  16       50.77       60.81      2.88 o 
   1   3  16      124.22      126.93      9.18 o 
   2   3  16      122.12      125.38      4.32 o 
   3   3  16       14.34        9.56      3.62 o 
   4   3  16        1.31        5.17      4.14 o 
  -4   4  16       31.19       37.94      4.10 o 
  -3   4  16        4.18        5.02      2.08 o 
  -2   4  16      119.83      119.36      5.50 o 
  -1   4  16       11.38        8.67      2.47 o 
   0   4  16      102.15       98.75      3.96 o 
   1   4  16       11.44        9.82      1.44 o 
   2   4  16      119.81      119.20      5.19 o 
   3   4  16        4.16        5.69      3.36 o 
   4   4  16       31.11       39.03      6.20 o 
  -4   5  16        0.10        1.72      2.14 o 
  -3   5  16       18.85       18.58      2.54 o 
  -2   5  16      131.11      120.10      4.37 o 
  -1   5  16       43.27       40.26      3.29 o 
   0   5  16        6.61        6.60      1.51 o 
   1   5  16       43.18       44.25      2.91 o 
   2   5  16      131.22      123.45      6.85 o 
   3   5  16       18.88       14.47      4.14 o 
   4   5  16        0.10       -3.62      3.62 o 
  -4   6  16       70.26       81.82      4.67 o 
  -3   6  16       58.12       55.05      3.58 o 
  -2   6  16       72.42       72.56      3.56 o 
  -1   6  16       65.14       61.19      3.00 o 
   0   6  16     1374.51     1281.10     28.67 o 
   1   6  16       65.19       61.82      3.93 o 
   2   6  16       72.54       76.80      3.47 o 
   3   6  16       58.21       61.52      6.46 o 
   4   6  16       70.18       79.61      8.01 o 
  -4   7  16        4.59        2.41      2.45 o 
  -3   7  16      130.57      125.21      5.01 o 
  -2   7  16       13.24       10.48      2.56 o 
  -1   7  16       41.37       45.55      6.98 o 
   0   7  16       45.10       49.52      3.64 o 
   1   7  16       41.51       47.23     10.08 o 
   2   7  16       13.19       16.11      2.65 o 
   3   7  16      130.68      126.39      8.79 o 
   4   7  16        4.60        2.07      4.14 o 
  -4   8  16       50.29       49.92      6.40 o 
  -3   8  16       12.37       10.93      2.45 o 
  -2   8  16       17.81       19.45      3.10 o 
  -1   8  16       55.31       72.55      4.38 o 
   0   8  16     1423.24     1316.26     30.24 o 
   1   8  16       55.26       59.91      4.01 o 
   2   8  16       17.80       19.90      4.14 o 
   3   8  16       12.42       11.11      3.88 o 
   4   8  16       50.27       48.59      6.72 o 
  -4   9  16        9.41        5.94      4.14 o 
  -3   9  16       29.63       34.29      5.04 o 
  -2   9  16       27.54       29.53      3.46 o 
  -1   9  16        3.97        2.09      2.10 o 
   0   9  16        3.85        7.95      2.71 o 
   1   9  16        4.01        7.24      2.19 o 
   2   9  16       27.39       35.67      4.91 o 
   3   9  16       29.59       33.35      3.84 o 
   4   9  16        9.41       15.51      4.91 o 
  -3  10  16        6.31       11.14      3.11 o 
  -2  10  16        8.82        6.58      3.75 o 
  -1  10  16       34.53       42.72      5.94 o 
   0  10  16      241.83      223.56      7.77 o 
   1  10  16       34.56       32.25      5.30 o 
   2  10  16        8.80        8.79      2.56 o 
   3  10  16        6.32        9.92      4.78 o 
  -3  11  16        1.41        1.81      2.56 o 
  -2  11  16       13.55       13.26      2.91 o 
  -1  11  16       60.55       59.17      4.29 o 
   0  11  16        8.34        8.66      2.38 o 
   1  11  16       60.43       63.48      4.11 o 
   2  11  16       13.62       16.70      6.85 o 
   3  11  16        1.39        0.05      2.46 o 
  -3  12  16       18.37       20.54      3.74 o 
  -2  12  16        1.01        1.39      2.46 o 
  -1  12  16        1.61        0.05      1.99 o 
   0  12  16       24.70       25.03      3.27 o 
   1  12  16        1.59       -1.17      2.97 o 
   2  12  16        1.02        4.49      2.46 o 
   3  12  16       18.36       19.77      3.53 o 
  -3  13  16       25.99       35.34      9.69 o 
  -2  13  16        2.63       -0.82      2.17 o 
  -1  13  16        9.03       11.10      4.01 o 
   0  13  16        3.79        2.14      2.28 o 
   1  13  16        9.03        7.64      2.54 o 
   2  13  16        2.64        2.63      2.46 o 
   3  13  16       25.99       33.47      6.20 o 
  -2  14  16       11.77       18.47      3.56 o 
  -1  14  16        1.13        0.56      4.39 o 
   0  14  16        3.34        0.09      2.28 o 
   1  14  16        1.12        5.94      3.62 o 
   2  14  16       11.75        8.08      2.83 o 
  -2  15  16       14.27       10.61      3.16 o 
  -1  15  16        0.98        5.06      2.46 o 
   0  15  16        2.42        4.08      2.65 o 
   1  15  16        0.97        1.29      3.36 o 
   2  15  16       14.24       21.44      3.56 o 
  -2  16  16        4.29        4.43      3.01 o 
  -1  16  16        1.25        5.81      2.65 o 
   0  16  16        1.81        2.15      2.54 o 
   1  16  16        1.26        1.55      3.62 o 
   2  16  16        4.27        5.99      2.98 o 
  -1  17  16       16.65       13.96      3.38 o 
   0  17  16        0.63       -1.71      4.39 o 
   1   0  17      140.29      157.06      4.14 o 
   2   0  17      913.84      825.48     16.25 o 
   3   0  17      107.72      104.65      4.22 o 
   4   0  17        1.21        1.36      2.61 o 
  -4   1  17        8.39        8.08      3.01 o 
  -3   1  17        5.45        3.80      1.84 o 
  -2   1  17       30.66       28.41      2.43 o 
  -1   1  17       10.08        6.68      1.45 o 
   0   1  17        2.10        1.71      1.23 o 
   1   1  17       10.08        6.84      1.39 o 
   2   1  17       30.67       30.47      2.48 o 
   3   1  17        5.48        5.92      1.89 o 
   4   1  17        8.43        9.02      2.79 o 
  -4   2  17        3.83        8.88      3.16 o 
  -3   2  17       68.54       73.32      3.72 o 
  -2   2  17      245.07      206.23      5.98 o 
  -1   2  17        7.20       10.39      1.96 o 
   0   2  17        0.76        0.10      1.13 o 
   1   2  17        7.26        8.14      1.42 o 
   2   2  17      245.31      219.80      7.39 o 
   3   2  17       68.51       74.33      4.64 o 
   4   2  17        3.80        4.39      4.39 o 
  -4   3  17       36.89       36.44      4.64 o 
  -3   3  17       60.26       56.77      3.47 o 
  -2   3  17       38.01       31.72      2.63 o 
  -1   3  17       23.94       23.57      2.30 o 
   0   3  17        2.05        0.17      1.67 o 
   1   3  17       23.83       23.09      2.33 o 
   2   3  17       37.84       36.94      2.63 o 
   3   3  17       60.32       51.44      6.20 o 
   4   3  17       36.98       35.41      5.94 o 
  -4   4  17        8.38        9.99      2.61 o 
  -3   4  17       43.59       46.19      5.26 o 
  -2   4  17        6.72        3.94      2.18 o 
  -1   4  17       16.92       13.95      2.07 o 
   0   4  17       14.39       10.98      2.28 o 
   1   4  17       16.97       17.06      1.71 o 
   2   4  17        6.63        6.81      1.79 o 
   3   4  17       43.55       47.04      5.69 o 
   4   4  17        8.37        8.01      4.39 o 
  -4   5  17       34.43       38.54      3.64 o 
  -3   5  17        0.62        1.04      1.96 o 
  -2   5  17       18.23       21.43      2.33 o 
  -1   5  17      117.70      123.84      5.48 o 
   0   5  17       73.76       70.15      3.19 o 
   1   5  17      117.68      126.03      4.47 o 
   2   5  17       18.29       24.36      2.38 o 
   3   5  17        0.61       -2.84      2.84 o 
   4   5  17       34.40       37.48      6.20 o 
  -4   6  17        9.59       10.91      4.01 o 
  -3   6  17       37.86       37.67      3.28 o 
  -2   6  17       33.64       37.58      2.83 o 
  -1   6  17      226.13      207.23      8.18 o 
   0   6  17        2.16        9.82      2.28 o 
   1   6  17      226.38      209.39      7.30 o 
   2   6  17       33.61       32.09      2.57 o 
   3   6  17       37.79       32.83      5.43 o 
   4   6  17        9.56        8.53      4.39 o 
  -4   7  17        8.00       10.57      6.20 o 
  -3   7  17       23.94       25.55      2.89 o 
  -2   7  17       18.27       19.92      3.19 o 
  -1   7  17      278.79      265.75     11.24 o 
   0   7  17      255.29      258.70      8.40 o 
   1   7  17      278.50      272.80     11.76 o 
   2   7  17       18.35       16.68      2.92 o 
   3   7  17       23.96       24.55      4.65 o 
   4   7  17        8.01        8.27      4.39 o 
  -4   8  17       34.10       45.23      6.46 o 
  -3   8  17       17.56       17.29      3.19 o 
  -2   8  17        8.13        6.75      2.71 o 
  -1   8  17      109.40       94.94      9.05 o 
   0   8  17        2.05       18.09      3.88 o 
   1   8  17      109.42       99.00      5.02 o 
   2   8  17        8.22        5.82      2.19 o 
   3   8  17       17.55       12.15      4.39 o 
  -3   9  17        0.02        0.75      2.54 o 
  -2   9  17        2.37       -0.17      2.17 o 
  -1   9  17       88.69       82.92      5.02 o 
   0   9  17       70.12       73.38      4.48 o 
   1   9  17       88.77       76.38      4.66 o 
   2   9  17        2.36        4.39      3.36 o 
   3   9  17        0.02        2.84      3.36 o 
  -3  10  17        2.04       -1.26      2.71 o 
  -2  10  17       13.83       13.41      2.91 o 
  -1  10  17        1.74        6.01      2.46 o 
   0  10  17        1.81        4.26      2.19 o 
   1  10  17        1.74        2.39      2.10 o 
   2  10  17       13.80       12.67      3.88 o 
   3  10  17        2.04       -1.29      3.36 o 
  -3  11  17        0.72       -1.92      5.17 o 
  -2  11  17        0.83        2.67      2.42 o 
  -1  11  17       12.67       15.12      3.01 o 
   0  11  17        1.02       -1.22      1.91 o 
   1  11  17       12.62       15.28      2.74 o 
   2  11  17        0.83        1.81      3.36 o 
   3  11  17        0.71        2.58      3.36 o 
  -3  12  17        2.62        1.03      4.14 o 
  -2  12  17        1.99        4.65      2.72 o 
  -1  12  17        3.30        0.04      5.69 o 
   0  12  17        1.34        4.12      2.10 o 
   1  12  17        3.32        5.52      2.28 o 
   2  12  17        1.99        4.14      3.36 o 
   3  12  17        2.63        0.26      3.36 o 
  -2  13  17        0.85        0.26      2.54 o 
  -1  13  17       11.50        9.82      2.92 o 
   0  13  17        6.17        4.39      3.36 o 
   1  13  17       11.49       13.08      3.75 o 
   2  13  17        0.85       -1.81      3.36 o 
  -2  14  17       11.72       19.34      3.64 o 
  -1  14  17        5.44        3.22      2.65 o 
   0  14  17        7.83        6.71      4.26 o 
   1  14  17        5.46       -0.78      3.10 o 
   2  14  17       11.71       17.06      4.91 o 
  -2  15  17        2.16        5.43      3.11 o 
  -1  15  17        0.56        0.26      2.56 o 
   0  15  17       10.82       11.84      3.01 o 
   1  15  17        0.58        7.24      3.88 o 
   2  15  17        2.17        2.84      3.88 o 
  -1  16  17        4.05        1.62      2.61 o 
   0  16  17        0.64       -1.17      2.46 o 
   1  16  17        4.06        3.10      3.36 o 
   0  17  17        1.02        5.30      2.92 o 
   0   0  18       15.29       19.76      2.65 o 
   1   0  18      229.26      224.64      5.33 o 
   2   0  18       43.20       46.51      3.48 o 
   3   0  18       16.48       18.58      3.77 o 
   4   0  18        0.01       -2.53      2.53 o 
  -4   1  18       20.17       23.06      3.90 o 
  -3   1  18       53.60       46.30      3.22 o 
  -2   1  18      105.46       89.56      3.83 o 
  -1   1  18       12.04        9.80      1.71 o 
   0   1  18      219.66      186.37      4.68 o 
   1   1  18       12.04       12.37      1.64 o 
   2   1  18      105.48       88.22      3.83 o 
   3   1  18       53.66       51.74      4.86 o 
   4   1  18       20.18       25.33      5.94 o 
  -4   2  18        3.21        5.69      4.78 o 
  -3   2  18        4.68        5.40      2.08 o 
  -2   2  18       48.37       46.63      2.93 o 
  -1   2  18        0.87       -1.37      1.37 o 
   0   2  18        4.63        2.96      1.33 o 
   1   2  18        0.87        1.88      1.28 o 
   2   2  18       48.38       44.79      4.89 o 
   3   2  18        4.67        8.01      3.88 o 
   4   2  18        3.24        3.62      4.14 o 
  -4   3  18        4.41        4.42      3.34 o 
  -3   3  18       27.08       21.89      2.78 o 
  -2   3  18        0.05       -0.56      1.54 o 
  -1   3  18        3.29        6.28      1.69 o 
   0   3  18      313.16      305.94      7.56 o 
   1   3  18        3.28        3.45      1.79 o 
   2   3  18        0.05        1.72      1.64 o 
   3   3  18       27.04       14.99      4.39 o 
   4   3  18        4.40        4.65      4.91 o 
  -4   4  18       13.65       18.59      3.16 o 
  -3   4  18        1.39        0.32      1.93 o 
  -2   4  18       40.71       39.42      2.88 o 
  -1   4  18       24.85       31.72      3.09 o 
   0   4  18       28.52       31.57      3.11 o 
   1   4  18       24.75       31.30      2.67 o 
   2   4  18       40.64       38.45      2.83 o 
   3   4  18        1.38        1.29      3.10 o 
  -4   5  18       12.27       18.87      2.96 o 
  -3   5  18        6.58        7.63      2.24 o 
  -2   5  18        8.32        9.58      2.08 o 
  -1   5  18        6.64        4.31      2.28 o 
   0   5  18        6.78        5.93      2.10 o 
   1   5  18        6.62        7.29      1.88 o 
   2   5  18        8.28        8.51      2.03 o 
   3   5  18        6.60       10.86      4.14 o 
  -4   6  18       31.67       36.75      4.34 o 
  -3   6  18        7.17        6.24      2.33 o 
  -2   6  18       21.04       26.18      2.79 o 
  -1   6  18      155.99      153.96      9.43 o 
   0   6  18      365.31      350.31     10.41 o 
   1   6  18      156.21      157.33      6.29 o 
   2   6  18       21.02       20.03      2.39 o 
   3   6  18        7.18       11.89      4.14 o 
  -3   7  18       26.38       27.37      3.03 o 
  -2   7  18      106.64      110.25      5.66 o 
  -1   7  18       21.11       25.00      3.27 o 
   0   7  18        0.95        6.07      2.38 o 
   1   7  18       21.04       22.23      3.19 o 
   2   7  18      106.80      104.89      6.98 o 
   3   7  18       26.41       34.89      5.69 o 
  -3   8  18       14.52       11.89      3.11 o 
  -2   8  18       44.02       43.95      4.11 o 
  -1   8  18      266.94      283.13     12.02 o 
   0   8  18      629.24      638.54     16.52 o 
   1   8  18      266.89      269.57      9.03 o 
   2   8  18       44.02       47.66      4.01 o 
   3   8  18       14.55       20.16      4.65 o 
  -3   9  18       28.75       37.33      4.39 o 
  -2   9  18       14.70       18.91      3.38 o 
  -1   9  18       35.13       32.95      4.78 o 
   0   9  18       66.03       58.74      4.26 o 
   1   9  18       35.11       33.57      3.75 o 
   2   9  18       14.69       14.55      2.91 o 
   3   9  18       28.70       37.22      5.94 o 
  -3  10  18        1.47        0.78      3.75 o 
  -2  10  18        1.85        5.72      5.30 o 
  -1  10  18       24.62       17.29      3.19 o 
   0  10  18       26.95       29.13      3.46 o 
   1  10  18       24.64       20.81      3.11 o 
   2  10  18        1.87        4.91      3.62 o 
   3  10  18        1.48        7.24      3.88 o 
  -3  11  18        4.97       10.08      4.65 o 
  -2  11  18       19.69       16.58      3.29 o 
  -1  11  18        0.11        3.23      2.38 o 
   0  11  18        3.40        4.14      3.36 o 
   1  11  18        0.11        2.71      2.19 o 
   2  11  18       19.70       21.97      5.17 o 
   3  11  18        4.97        4.14      3.62 o 
  -2  12  18       15.77       20.31      3.56 o 
  -1  12  18        5.13        6.02      6.07 o 
   0  12  18       10.25       10.19      2.83 o 
   1  12  18        5.15        5.48      2.84 o 
   2  12  18       15.76       19.90      5.17 o 
  -2  13  18        8.26       11.78      4.26 o 
  -1  13  18        2.71        4.89      2.65 o 
   0  13  18        3.64        5.25      2.54 o 
   1  13  18        2.71        4.40      2.46 o 
   2  13  18        8.26        4.14      4.14 o 
  -2  14  18        2.69        7.50      4.39 o 
  -1  14  18        4.99       10.21      3.01 o 
   0  14  18       17.50       15.17      3.16 o 
   1  14  18        4.97        6.98      3.88 o 
   2  14  18        2.71       11.37      4.65 o 
  -1  15  18       10.32       12.96      3.27 o 
   0  15  18        3.93        3.49      4.14 o 
   1  15  18       10.32       11.63      4.39 o 
   0  16  18        1.22        2.29      2.65 o 
   1   0  19       83.12       81.04      3.73 o 
   2   0  19       19.64       16.70      2.23 o 
   3   0  19        8.78       10.84      2.31 o 
  -4   1  19       14.06       13.44      4.65 o 
  -3   1  19       28.68       23.52      2.73 o 
  -2   1  19        6.30       11.03      2.14 o 
  -1   1  19       35.43       32.46      2.32 o 
   0   1  19        1.59        4.24      1.44 o 
   1   1  19       35.39       37.53      2.36 o 
   2   1  19        6.29        8.75      2.55 o 
   3   1  19       28.71       25.17      3.07 o 
  -4   2  19       23.33       28.69      5.94 o 
  -3   2  19       13.52       15.98      3.58 o 
  -2   2  19       18.88       20.44      2.33 o 
  -1   2  19       61.16       56.16      3.28 o 
   0   2  19       12.69       13.92      1.78 o 
   1   2  19       61.30       65.64      2.91 o 
   2   2  19       18.87       21.90      4.19 o 
   3   2  19       13.54       15.77      4.65 o 
  -4   3  19       12.38       10.86      5.17 o 
  -3   3  19       28.55       22.50      3.41 o 
  -2   3  19       11.65       13.39      2.23 o 
  -1   3  19       15.69       15.12      2.19 o 
   0   3  19       12.57        9.22      1.56 o 
   1   3  19       15.67       19.48      2.33 o 
   2   3  19       11.63       14.01      2.12 o 
   3   3  19       28.58       35.15      5.43 o 
  -3   4  19        1.96        1.25      2.06 o 
  -2   4  19       24.32       24.62      2.68 o 
  -1   4  19       22.30       19.03      2.41 o 
   0   4  19        1.47       -1.74      1.91 o 
   1   4  19       22.23       23.41      2.48 o 
   2   4  19       24.28       25.65      5.10 o 
   3   4  19        1.95        0.52      3.36 o 
  -3   5  19       71.21       85.28      6.27 o 
  -2   5  19       26.55       28.35      2.77 o 
  -1   5  19       24.37       21.05      3.01 o 
   0   5  19        7.05        8.67      2.46 o 
   1   5  19       24.35       27.16      2.86 o 
   2   5  19       26.61       19.13      2.43 o 
   3   5  19       71.20       83.23      7.50 o 
  -3   6  19        2.34        4.45      2.19 o 
  -2   6  19        7.15        9.06      2.16 o 
  -1   6  19       41.56       41.18      3.83 o 
   0   6  19       47.65       54.47      4.65 o 
   1   6  19       41.54       42.70     12.67 o 
   2   6  19        7.16       13.23      2.24 o 
   3   6  19        2.33        3.88      3.62 o 
  -3   7  19        5.47        7.62      2.92 o 
  -2   7  19       28.01       31.49      3.72 o 
  -1   7  19      122.59      136.65      6.30 o 
   0   7  19       56.83       53.73      5.56 o 
   1   7  19      122.55      130.32      5.94 o 
   2   7  19       27.92       30.63      3.66 o 
   3   7  19        5.46        3.62      3.62 o 
  -3   8  19        0.09       -0.78      2.46 o 
  -2   8  19        4.98        6.60      2.65 o 
  -1   8  19       43.71       41.90      3.93 o 
   0   8  19       87.76       88.54      5.12 o 
   1   8  19       43.82       46.07      4.02 o 
   2   8  19        4.97        5.56      2.56 o 
   3   8  19        0.09       -3.36      3.36 o 
  -3   9  19        0.23        2.97      2.92 o 
  -2   9  19        7.91        5.93      2.84 o 
  -1   9  19       79.31       74.33      9.43 o 
   0   9  19        0.07        3.07      2.46 o 
   1   9  19       79.40       82.86      4.93 o 
   2   9  19        7.90        4.48      2.46 o 
   3   9  19        0.24        0.78      3.88 o 
  -3  10  19        0.01       -2.07      3.62 o 
  -2  10  19        6.96        7.38      2.72 o 
  -1  10  19       15.78       15.47      3.19 o 
   0  10  19        3.24        3.22      3.49 o 
   1  10  19       15.71       18.31      3.09 o 
   2  10  19        7.00        5.17      4.14 o 
  -2  11  19        8.08        9.18      3.11 o 
  -1  11  19        1.68        0.22      2.28 o 
   0  11  19        4.68        1.03      2.19 o 
   1  11  19        1.67        3.04      2.46 o 
   2  11  19        8.11       11.63      4.39 o 
  -2  12  19       19.12       20.15      3.74 o 
  -1  12  19        4.17        3.47      2.71 o 
   0  12  19        3.12        2.47      2.54 o 
   1  12  19        4.18        4.48      2.65 o 
   2  12  19       19.17       27.40      5.69 o 
  -2  13  19       10.88        9.05      5.17 o 
  -1  13  19        0.00       -2.33      2.56 o 
   0  13  19        0.92        0.86      2.42 o 
   1  13  19        0.00       -0.39      2.38 o 
   2  13  19       10.87       16.28      5.17 o 
  -1  14  19        4.24        8.81      4.26 o 
   0  14  19        9.45       11.54      3.09 o 
   1  14  19        4.24        2.84      4.14 o 
   0  15  19        0.47       -1.94      2.24 o 
   0   0  20      125.88      142.43      6.02 o 
   1   0  20       32.44       33.97      2.46 o 
   2   0  20       25.93       27.05      2.68 o 
   3   0  20       27.91       31.31      3.02 o 
  -3   1  20        3.15        5.81      2.16 o 
  -2   1  20       18.14       17.81      3.16 o 
  -1   1  20       83.24       82.14      3.83 o 
   0   1  20       34.92       35.46      2.38 o 
   1   1  20       83.24       83.26      3.32 o 
   2   1  20       18.13       16.03      2.23 o 
   3   1  20        3.18        3.02      5.43 o 
  -3   2  20        8.47        5.32      3.01 o 
  -2   2  20       28.85       28.68      2.73 o 
  -1   2  20        5.41        3.60      2.14 o 
   0   2  20       17.09       14.99      2.24 o 
   1   2  20        5.40        7.66      1.87 o 
   2   2  20       28.82       21.60      4.01 o 
   3   2  20        8.53        5.43      3.36 o 
  -3   3  20        0.29       -1.64      1.94 o 
  -2   3  20       10.04        7.54      2.49 o 
  -1   3  20      107.89      121.60      4.61 o 
   0   3  20       64.17       67.05      3.43 o 
   1   3  20      107.94      119.40      5.55 o 
   2   3  20       10.04        5.87      4.39 o 
   3   3  20        0.31       -3.10      3.10 o 
  -3   4  20       29.03       29.73      3.22 o 
  -2   4  20       43.71       33.47      2.98 o 
  -1   4  20       30.97       30.22      2.72 o 
   0   4  20        3.62        3.49      2.19 o 
   1   4  20       30.92       34.02      2.93 o 
   2   4  20       43.61       36.47      2.98 o 
   3   4  20       29.03       46.01      6.46 o 
  -3   5  20        1.88       -2.03      2.03 o 
  -2   5  20       11.65       11.43      2.31 o 
  -1   5  20        8.15        6.20      2.56 o 
   0   5  20       26.83       22.23      3.11 o 
   1   5  20        8.16       10.08      2.19 o 
   2   5  20       11.68       12.34      3.24 o 
   3   5  20        1.85        3.62      3.62 o 
  -3   6  20        4.46        5.65      2.75 o 
  -2   6  20       68.29       72.03      4.92 o 
  -1   6  20      158.30      145.00      6.47 o 
   0   6  20        0.13        0.39      2.01 o 
   1   6  20      158.24      158.31      7.75 o 
   2   6  20       68.19       69.84      3.82 o 
   3   6  20        4.48        2.33      3.36 o 
  -3   7  20        0.33        0.84      2.84 o 
  -2   7  20       71.24       83.08      5.39 o 
  -1   7  20       10.30       17.58      4.39 o 
   0   7  20       39.66       45.47     10.34 o 
   1   7  20       10.26       16.32      7.62 o 
   2   7  20       71.25       80.22      6.98 o 
   3   7  20        0.33       -1.29      3.62 o 
  -3   8  20        1.02        1.03      3.88 o 
  -2   8  20       44.41       44.09      4.48 o 
  -1   8  20       51.59       61.98      4.66 o 
   0   8  20       20.68       25.25      3.47 o 
   1   8  20       51.46       47.36      4.20 o 
   2   8  20       44.38       41.92      6.33 o 
  -2   9  20       35.53       40.83      7.62 o 
  -1   9  20        0.70        1.68      2.56 o 
   0   9  20       22.13       22.73      3.38 o 
   1   9  20        0.71       -0.08      2.46 o 
   2   9  20       35.49       43.63      6.46 o 
  -2  10  20        4.70        7.39      3.01 o 
  -1  10  20        5.37       10.39      3.01 o 
   0  10  20        6.11        4.89      2.72 o 
   1  10  20        5.36        6.84      2.65 o 
   2  10  20        4.70        8.01      4.14 o 
  -2  11  20        2.36        3.25      3.36 o 
  -1  11  20        2.66        5.59      2.83 o 
   0  11  20        4.22        4.10      2.84 o 
   1  11  20        2.66        3.75      2.56 o 
   2  11  20        2.36        4.65      4.39 o 
  -2  12  20        8.10       16.80      5.17 o 
  -1  12  20        3.70        1.42      3.23 o 
   0  12  20        8.72        8.01      3.36 o 
   1  12  20        3.73        6.53      4.78 o 
  -1  13  20        1.95        1.94      2.74 o 
   0  13  20       13.57       14.14      3.35 o 
   1  13  20        1.95        1.68      2.74 o 
   0  14  20        9.54        2.33      3.88 o 
   1   0  21       24.82       22.53      2.25 o 
   2   0  21       61.72       66.56      3.77 o 
   3   0  21        0.14        1.90      2.09 o 
  -3   1  21       35.20       42.05      3.52 o 
  -2   1  21       13.32       10.67      2.36 o 
  -1   1  21        6.20        8.14      2.09 o 
   0   1  21        0.49        2.42      1.54 o 
   1   1  21        6.19        8.30      2.01 o 
   2   1  21       13.42       15.07      2.33 o 
   3   1  21       35.07       40.84      6.20 o 
  -3   2  21       30.00       37.16      3.43 o 
  -2   2  21       22.61       22.28      2.63 o 
  -1   2  21        4.95        3.96      1.89 o 
   0   2  21        0.18        0.70      1.38 o 
   1   2  21        4.93        4.69      1.63 o 
   2   2  21       22.57       24.17      3.29 o 
   3   2  21       29.98       28.43      5.43 o 
  -3   3  21        2.64       -0.83      2.16 o 
  -2   3  21        8.81       12.04      2.71 o 
  -1   3  21        7.04        8.46      2.42 o 
   0   3  21        1.50       -1.29      1.83 o 
   1   3  21        7.03        4.88      2.20 o 
   2   3  21        8.84        9.80      2.65 o 
   3   3  21        2.61        0.52      3.62 o 
  -3   4  21       25.59       22.57      4.06 o 
  -2   4  21       31.16       27.81      3.33 o 
  -1   4  21       39.14       36.53      3.02 o 
   0   4  21        2.64        0.26      2.19 o 
   1   4  21       39.19       44.09      3.32 o 
   2   4  21       31.11       33.36      4.38 o 
   3   4  21       25.64       23.52      5.43 o 
  -3   5  21       28.88       26.95      3.85 o 
  -2   5  21       15.02       15.52      3.49 o 
  -1   5  21       14.15        7.94      2.65 o 
   0   5  21        2.16        1.55      2.19 o 
   1   5  21       14.12       12.07      2.29 o 
   2   5  21       15.09        7.51      2.19 o 
  -3   6  21        3.11        0.26      3.88 o 
  -2   6  21        5.20       12.14      3.01 o 
  -1   6  21       33.96       32.37      3.84 o 
   0   6  21       10.74       12.47      2.92 o 
   1   6  21       33.86       39.44      3.93 o 
   2   6  21        5.19       10.80      2.31 o 
  -2   7  21       24.68       17.19      3.27 o 
  -1   7  21       98.13      117.01      6.12 o 
   0   7  21       13.37       12.59      2.97 o 
   1   7  21       98.10      106.50      7.24 o 
   2   7  21       24.73       25.72      6.72 o 
  -2   8  21        6.95        9.00      3.09 o 
  -1   8  21       24.42       30.04      3.93 o 
   0   8  21       12.26       17.20      3.29 o 
   1   8  21       24.36       30.84      8.79 o 
   2   8  21        6.96        6.91      4.39 o 
  -2   9  21       21.48       28.76      4.26 o 
  -1   9  21       16.51       20.31      3.47 o 
   0   9  21       10.10       11.28      3.19 o 
   1   9  21       16.50       20.22      3.38 o 
   2   9  21       21.48       25.76      3.84 o 
  -2  10  21        1.77       -1.29      3.36 o 
  -1  10  21        2.04        8.79      2.92 o 
   0  10  21        1.33        6.00      2.72 o 
   1  10  21        2.04        6.33      2.74 o 
  -1  11  21        3.04        2.23      2.65 o 
   0  11  21        9.46        8.79      2.91 o 
   1  11  21        3.03        1.63      2.65 o 
  -1  12  21        0.09        3.36      3.88 o 
   0  12  21        1.75        6.11      2.91 o 
   1  12  21        0.09       -3.36      3.36 o 
   0  13  21        4.37        4.39      4.14 o 
   0   0  22      260.31      273.61      9.32 o 
   1   0  22       29.21       34.07      2.64 o 
   2   0  22        2.87        7.28      3.12 o 
   3   0  22        0.02        0.71      3.10 o 
  -3   1  22       11.11       13.94      2.77 o 
  -2   1  22       30.56       38.50      3.13 o 
  -1   1  22        1.88        2.00      2.85 o 
   0   1  22       35.47       33.47      2.57 o 
   1   1  22        1.90        2.85      1.70 o 
   2   1  22       30.56       37.49      9.31 o 
  -3   2  22        3.89        1.40      2.19 o 
  -2   2  22        3.53        3.50      2.03 o 
  -1   2  22       10.06        5.77      1.96 o 
   0   2  22       37.03       37.49      2.73 o 
   1   2  22       10.08        6.47      4.02 o 
   2   2  22        3.55       -0.90      2.19 o 
  -3   3  22        7.01        7.42      2.58 o 
  -2   3  22        2.49        4.05      2.09 o 
  -1   3  22       21.38       21.64      2.63 o 
   0   3  22       60.93       73.87      4.02 o 
   1   3  22       21.34       24.66      2.73 o 
   2   3  22        2.51        4.14      2.74 o 
  -3   4  22        7.16        5.94      4.14 o 
  -2   4  22       15.11       12.21      2.43 o 
  -1   4  22        3.39       -0.63      2.84 o 
   0   4  22       16.54       12.81      3.01 o 
   1   4  22        3.41       -0.49      1.89 o 
   2   4  22       15.11       19.44      4.39 o 
  -2   5  22        1.93        1.17      4.14 o 
  -1   5  22        3.76        5.20      2.65 o 
   0   5  22      157.57      160.46      7.03 o 
   1   5  22        3.75        5.82      2.74 o 
   2   5  22        1.94        1.02      2.14 o 
  -2   6  22       81.89       89.41      5.74 o 
  -1   6  22       11.12       14.70      6.85 o 
   0   6  22       21.67       28.15      3.84 o 
   1   6  22       11.19        9.05      2.92 o 
   2   6  22       81.96       73.56      5.30 o 
  -2   7  22        5.41        5.27      2.91 o 
  -1   7  22       28.04       23.21      6.59 o 
   0   7  22        0.76       -0.75      3.23 o 
   1   7  22       28.06       29.22      3.93 o 
   2   7  22        5.39       12.83      3.27 o 
  -2   8  22       56.29       63.84      7.24 o 
  -1   8  22        8.63        8.13      3.01 o 
   0   8  22        0.00        3.33      2.65 o 
   1   8  22        8.63       10.69      3.36 o 
   2   8  22       56.28       56.35      6.72 o 
  -2   9  22        2.64       -2.33      3.88 o 
  -1   9  22       10.50        7.17      3.01 o 
   0   9  22        0.36        1.60      2.65 o 
   1   9  22       10.50        6.46      2.92 o 
  -1  10  22       22.22       23.26      5.43 o 
   0  10  22        8.86        5.04      2.74 o 
   1  10  22       22.23       17.78      3.56 o 
  -1  11  22        0.55        1.29      4.14 o 
   0  11  22       26.06       21.71      5.43 o 
   1  11  22        0.55       -3.36      3.36 o 
   1   0  23      110.39       98.36      4.53 o 
   2   0  23       23.03       25.01      4.28 o 
  -2   1  23        4.67       10.96      2.66 o 
  -1   1  23        3.02        2.90      1.96 o 
   0   1  23        0.76        0.42      1.60 o 
   1   1  23        3.00        4.65      1.83 o 
   2   1  23        4.67        6.45      2.83 o 
  -2   2  23       26.84       23.22      3.06 o 
  -1   2  23       23.44       19.50      2.68 o 
   0   2  23        1.75        0.12      1.64 o 
   1   2  23       23.48       14.05      4.23 o 
   2   2  23       26.78       24.94      5.56 o 
  -2   3  23        9.31       10.42      2.43 o 
  -1   3  23        4.92        8.05      2.23 o 
   0   3  23        1.68       -0.39      2.19 o 
   1   3  23        4.92        6.04      2.29 o 
   2   3  23        9.28        9.32      4.52 o 
  -2   4  23        1.43        3.23      2.74 o 
  -1   4  23        7.13        2.97      2.74 o 
   0   4  23        1.80        2.97      2.56 o 
   1   4  23        7.12        6.55      2.33 o 
   2   4  23        1.42       -0.04      2.35 o 
  -2   5  23        2.26        4.65      3.10 o 
  -1   5  23        7.73       12.35      3.11 o 
   0   5  23        2.56        3.43      2.65 o 
   1   5  23        7.72       11.89      3.01 o 
   2   5  23        2.23        1.21      2.24 o 
  -2   6  23        4.28        4.65      4.14 o 
  -1   6  23       10.23       10.40      4.26 o 
   0   6  23       16.54       17.93      3.46 o 
   1   6  23       10.29       11.39      4.65 o 
   2   6  23        4.28       10.08      4.65 o 
  -2   7  23       21.30       25.59      5.69 o 
  -1   7  23       61.84       70.58      5.47 o 
   0   7  23        4.59        4.99      2.83 o 
   1   7  23       61.87       69.29      5.30 o 
   2   7  23       21.34       15.51      5.17 o 
  -1   8  23        9.68        6.45      4.78 o 
   0   8  23        2.91        2.73      3.62 o 
   1   8  23        9.72       18.87      5.17 o 
  -1   9  23        9.12        6.20      4.39 o 
   0   9  23        3.56       -3.62      3.62 o 
   1   9  23        9.12        8.27      4.39 o 
   0  10  23        2.72        2.07      4.14 o 
   0   0  24       62.80       73.75      6.20 o 
   1   0  24       45.48       48.85      3.68 o 
   2   0  24        2.03        3.49      2.92 o 
  -2   1  24        6.23        9.66      2.57 o 
  -1   1  24        7.66        9.35      2.42 o 
   0   1  24       34.09       33.91      3.01 o 
   1   1  24        7.66       13.14      2.63 o 
   2   1  24        6.22        8.13      3.09 o 
  -2   2  24        6.82        4.51      2.29 o 
  -1   2  24       17.07       18.44      2.77 o 
   0   2  24       10.84       13.56      2.77 o 
   1   2  24       17.13       21.29      2.87 o 
   2   2  24        6.86       10.08      4.39 o 
  -2   3  24        3.71        4.19      2.33 o 
  -1   3  24       17.76       20.66      6.59 o 
   0   3  24       24.97       28.92      3.93 o 
   1   3  24       17.75       14.74      2.70 o 
   2   3  24        3.75        5.69      4.14 o 
  -1   4  24        1.49        2.44      3.62 o 
   0   4  24        2.37        2.83      2.65 o 
   1   4  24        1.50        1.63      2.16 o 
  -1   5  24       32.15       29.86      4.11 o 
   0   5  24       14.34        9.20      3.09 o 
   1   5  24       32.16       38.30      6.85 o 
  -1   6  24       19.18       21.41      3.83 o 
   0   6  24       18.64       19.12      3.75 o 
   1   6  24       19.19        8.53      4.91 o 
  -1   7  24        4.59       13.44      4.39 o 
   0   7  24        5.67        6.20      4.14 o 
   1   7  24        4.62       11.11      4.65 o 
   0   8  24        0.27        1.81      4.39 o 
   1   0  25        6.38        8.24      2.57 o 
  -1   1  25        1.45        1.36      2.09 o 
   0   1  25        3.67        6.85      2.46 o 
   1   1  25        1.44       -0.26      2.03 o 
  -1   2  25        6.15        8.42      2.38 o 
   0   2  25        0.21        5.24      3.01 o 
   1   2  25        6.15        5.15      2.48 o 
  -1   3  25        2.77        4.11      3.01 o 
   0   3  25        9.14        8.01      3.11 o 
   1   3  25        2.75        7.41      3.19 o 
  -1   4  25        8.58        7.75      4.91 o 
   0   4  25        0.74       -0.20      4.39 o 
   1   4  25        8.59        8.79      4.91 o 
   0   5  25       11.40       11.89      4.65 o 
                                                 
